# Supplementary material for: Trypanosomatid selenophosphate synthetase structure, function and interaction with selenocysteine lyase
Source: PLoS Negl Trop Dis. 2020 Oct 5;14(10):e0008091. doi: 10.1371/journal.pntd.0008091 (PMC7595633; doi:10.1371/journal.pntd.0008091)
Supplement: S1 Table — (XLSX) [file pntd.0008091.s007.xlsx]

## Sheet: S1_Table
Annotation	TriTrypDB Accession number	MW (kDa)	Score	# Unique peptides
TbSEPHS2 PTP-tagged
Heat shock protein 83	Tbg972.10.13260	80.7	102	4
Variant Surface Glycoprotein (VSG, pseudogene)	Tb11.14.0013	51.1	37	3
Selenophosphate synthetase	Tb427.10.9410	43.3	116	6
Selenocysteine lyase	Tb09.211.3850	49.4	68	3
40S ribosomal protein S4	Tb927.11.3590	30.6	96	6
TbSCLY PTP-tagged
Retrotransposon hot spot protein 4	Tbg972.11.4370	98.3	87	4
Selenophosphate synthetase	Tb09.211.3850	43.3	171	10
Selenocysteine lyase	Tb427.10.9410	49.4	105	5
40S ribosomal protein S3a	Tb927.10.3930	29.4	92	3
TbeEFSec PTP-tagged
Selenocysteine-tRNA-specific elongation factor	Tb427.04.1820	72.5	525	15
Chaperonin Hsp60	Tb927.10.6510	59.5	68	3
Alpha tubulin	Tb927.1.2360	49.7	86	3
Beta tubulin Tb927.1.2330 49.7 171 5
TbPSTK PTP-tagged
O-phosphoseryl-tRNA(Sec) selenium transferase	Tb927.11.13070	59.6	119	6
Alpha tubulin	Tb927.1.2400	49.7	109	5
Hypothetical protein, conserved (PSTK)	Tb427.10.9290	40.7	236	8
TbSEPSECS PTP-tagged
Heat shock 70 kDa protein	Tbg972.6.3510	73.3	116	3
O-phosphoseryl-tRNA(Sec) selenium transferase	Tb927.11.13070	59.6	231	7
