# Supplementary material for: Trypanosomatid selenophosphate synthetase structure, function and interaction with selenocysteine lyase
Source: PLoS Negl Trop Dis. 2020 Oct 5;14(10):e0008091. doi: 10.1371/journal.pntd.0008091 (PMC7595633; doi:10.1371/journal.pntd.0008091)
Supplement: S2 Table — (XLSX) [file pntd.0008091.s008.xlsx]

## Sheet: SV-AUC
SV-AUC
TbSPHS2
0.15 mg/mL		0.30 mg/mL		0.45 mg/mL		0.60 mg/mL		0.80 mg/mL		1.00 mg/mL
s20,w (S)	c(s),unnormalized	s20,w (S)	c(s),unnormalized	s20,w (S)	c(s),unnormalized	s20,w (S)	c(s),unnormalized	s20,w (S)	c(s),unnormalized	s20,w (S)	c(s),unnormalized
0	0.00406	0	0.00433	0	0.00866	0	0.0075	0	0.00968	0	0.0111
0.0769	1.12	0.0769	1.05	0.0769	1.89	0.0769	1.8	0.0769	2.59	0.0769	2.68
0.154	0.525	0.154	0.509	0.154	0.471	0.154	0.71	0.154	0.942	0.154	0.955
0.231	0.247	0.231	0.28	0.231	0.102	0.231	0.262	0.231	0.297	0.231	0.295
0.308	0.12	0.308	0.175	0.308	0.0216	0.308	0.0945	0.308	0.0894	0.308	0.085
0.384	0.0605	0.384	0.121	0.384	0.00473	0.384	0.034	0.384	0.0271	0.384	0.0237
0.461	0.0321	0.461	0.0902	0.461	0.00112	0.461	0.0124	0.461	0.00854	0.461	0.00659
0.538	0.0179	0.538	0.0707	0.538	0.000298	0.538	0.0046	0.538	0.00288	0.538	0.00186
0.615	0.0106	0.615	0.0566	0.615	8.98e-05	0.615	0.00175	0.615	0.00106	0.615	0.000538
0.692	0.00657	0.692	0.0453	0.692	3.12e-05	0.692	0.000688	0.692	0.000426	0.692	0.000162
0.769	0.0043	0.769	0.0354	0.769	1.27e-05	0.769	0.000279	0.769	0.00019	0.769	5.11e-05
0.846	0.00295	0.846	0.0264	0.846	5.99e-06	0.846	0.000117	0.846	9.37e-05	0.846	1.69e-05
0.923	0.00211	0.923	0.0186	0.923	3.31e-06	0.923	5.12e-05	0.923	5.15e-05	0.923	5.9e-06
1	0.00158	1	0.0122	0.999	2.12e-06	0.999	2.32e-05	0.999	3.13e-05	0.999	2.18e-06
1.08	0.00122	1.08	0.00733	1.08	1.58e-06	1.08	1.09e-05	1.08	2.1e-05	1.08	8.52e-07
1.15	0.00098	1.15	0.00406	1.15	1.34e-06	1.15	5.36e-06	1.15	1.54e-05	1.15	3.53e-07
1.23	0.000807	1.23	0.00206	1.23	1.29e-06	1.23	2.75e-06	1.23	1.23e-05	1.23	1.55e-07
1.31	0.000679	1.31	0.000966	1.31	1.38e-06	1.31	1.47e-06	1.31	1.06e-05	1.31	7.21e-08
1.38	0.000583	1.38	0.000419	1.38	1.62e-06	1.38	8.26e-07	1.38	9.81e-06	1.38	3.57e-08
1.46	0.000508	1.46	0.00017	1.46	2.07e-06	1.46	4.86e-07	1.46	9.65e-06	1.46	1.86e-08
1.54	0.000448	1.54	6.55e-05	1.54	2.8e-06	1.54	3.01e-07	1.54	9.92e-06	1.54	1.04e-08
1.61	0.000398	1.61	2.42e-05	1.61	3.97e-06	1.61	1.96e-07	1.61	1.08e-05	1.61	6.09e-09
1.69	0.000356	1.69	8.72e-06	1.69	5.82e-06	1.69	1.35e-07	1.69	1.21e-05	1.69	3.79e-09
1.77	0.000319	1.77	3.12e-06	1.77	8.67e-06	1.77	9.8e-08	1.77	1.4e-05	1.77	2.51e-09
1.85	0.000288	1.85	1.12e-06	1.85	1.3e-05	1.85	7.54e-08	1.85	1.64e-05	1.85	1.76e-09
1.92	0.00026	1.92	4.17e-07	1.92	1.93e-05	1.92	6.16e-08	1.92	1.96e-05	1.92	1.32e-09
2	0.000235	2	1.61e-07	2	2.83e-05	2	5.34e-08	2	2.35e-05	2	1.05e-09
2.08	0.000213	2.08	6.62e-08	2.08	4.06e-05	2.08	4.92e-08	2.08	2.84e-05	2.08	8.88e-10
2.15	0.000194	2.15	2.93e-08	2.15	5.65e-05	2.15	4.81e-08	2.15	3.43e-05	2.15	8.04e-10
2.23	0.000178	2.23	1.41e-08	2.23	7.57e-05	2.23	5.01e-08	2.23	4.13e-05	2.23	7.8e-10
2.31	0.000165	2.31	7.5e-09	2.31	9.84e-05	2.31	5.55e-08	2.31	4.97e-05	2.31	8.11e-10
2.38	0.000154	2.38	4.45e-09	2.38	0.000123	2.38	6.53e-08	2.38	5.95e-05	2.38	9.06e-10
2.46	0.000145	2.46	2.96e-09	2.46	0.000149	2.46	8.16e-08	2.46	7.09e-05	2.46	1.09e-09
2.54	0.000139	2.54	2.23e-09	2.54	0.000175	2.54	1.08e-07	2.54	8.44e-05	2.54	1.4e-09
2.61	0.000136	2.61	1.9e-09	2.61	0.0002	2.61	1.51e-07	2.61	0.0001	2.61	1.95e-09
2.69	0.000136	2.69	1.85e-09	2.69	0.000223	2.69	2.24e-07	2.69	0.000119	2.69	2.91e-09
2.77	0.000139	2.77	2.04e-09	2.77	0.000244	2.77	3.48e-07	2.77	0.000142	2.77	4.67e-09
2.84	0.000146	2.84	2.54e-09	2.84	0.000265	2.84	5.68e-07	2.84	0.000171	2.84	8.04e-09
2.92	0.000157	2.92	3.59e-09	2.92	0.000286	2.92	9.69e-07	2.92	0.000206	2.92	1.48e-08
3	0.000174	3	5.69e-09	3	0.00031	3	1.72e-06	3	0.000253	3	2.9e-08
3.08	0.0002	3.08	1.01e-08	3.08	0.00034	3.08	3.16e-06	3.08	0.000314	3.08	6.04e-08
3.15	0.000236	3.15	1.97e-08	3.15	0.000379	3.15	5.97e-06	3.15	0.000397	3.15	1.33e-07
3.23	0.000288	3.23	4.21e-08	3.23	0.000432	3.23	1.16e-05	3.23	0.000509	3.23	3.06e-07
3.31	0.000363	3.31	9.75e-08	3.31	0.000505	3.31	2.29e-05	3.31	0.000669	3.31	7.33e-07
3.38	0.000471	3.38	2.42e-07	3.38	0.000611	3.38	4.59e-05	3.38	0.000898	3.38	1.82e-06
3.46	0.00063	3.46	6.33e-07	3.46	0.000766	3.46	9.28e-05	3.46	0.00123	3.46	4.64e-06
3.54	0.000863	3.54	1.73e-06	3.54	0.000996	3.54	0.000188	3.54	0.00173	3.54	1.2e-05
3.61	0.00121	3.61	4.87e-06	3.61	0.00135	3.61	0.00038	3.61	0.00248	3.61	3.14e-05
3.69	0.00174	3.69	1.39e-05	3.69	0.00189	3.69	0.000761	3.69	0.00362	3.69	8.21e-05
3.77	0.00253	3.77	3.98e-05	3.77	0.00275	3.77	0.0015	3.77	0.00538	3.77	0.000213
3.84	0.00373	3.84	0.000113	3.84	0.00413	3.84	0.00291	3.84	0.0081	3.84	0.000541
3.92	0.00554	3.92	0.000311	3.92	0.0064	3.92	0.00548	3.92	0.0123	3.92	0.00134
4	0.00826	4	0.000831	4	0.0102	4	0.01	4	0.0188	4	0.0032
4.08	0.0123	4.08	0.00212	4.07	0.0164	4.07	0.0178	4.07	0.0287	4.07	0.00734
4.15	0.0181	4.15	0.0051	4.15	0.0266	4.15	0.0304	4.15	0.0436	4.15	0.016
4.23	0.0264	4.23	0.0115	4.23	0.0434	4.23	0.0497	4.23	0.0655	4.23	0.033
4.31	0.0379	4.31	0.0242	4.31	0.0702	4.31	0.078	4.31	0.0968	4.31	0.0638
4.38	0.0531	4.38	0.047	4.38	0.112	4.38	0.117	4.38	0.14	4.38	0.116
4.46	0.0727	4.46	0.0841	4.46	0.173	4.46	0.166	4.46	0.196	4.46	0.195
4.54	0.0964	4.54	0.138	4.54	0.259	4.54	0.226	4.54	0.265	4.54	0.307
4.61	0.124	4.61	0.209	4.61	0.371	4.61	0.292	4.61	0.346	4.61	0.447
4.69	0.153	4.69	0.289	4.69	0.506	4.69	0.358	4.69	0.431	4.69	0.603
4.77	0.183	4.77	0.367	4.77	0.652	4.77	0.419	4.77	0.513	4.77	0.756
4.84	0.209	4.84	0.429	4.84	0.789	4.84	0.466	4.84	0.58	4.84	0.88
4.92	0.23	4.92	0.464	4.92	0.892	4.92	0.496	4.92	0.624	4.92	0.954
5	0.242	5	0.467	5	0.942	5	0.503	5	0.636	5	0.966
5.07	0.244	5.07	0.439	5.07	0.926	5.07	0.49	5.07	0.615	5.07	0.918
5.15	0.237	5.15	0.389	5.15	0.85	5.15	0.457	5.15	0.566	5.15	0.821
5.23	0.221	5.23	0.326	5.23	0.729	5.23	0.412	5.23	0.496	5.23	0.697
5.31	0.198	5.31	0.262	5.3	0.587	5.3	0.358	5.3	0.416	5.3	0.563
5.38	0.172	5.38	0.202	5.38	0.446	5.38	0.302	5.38	0.335	5.38	0.437
5.46	0.144	5.46	0.151	5.46	0.322	5.46	0.248	5.46	0.26	5.46	0.327
5.54	0.118	5.54	0.111	5.54	0.222	5.54	0.199	5.54	0.197	5.54	0.238
5.61	0.0934	5.61	0.0804	5.61	0.148	5.61	0.156	5.61	0.145	5.61	0.169
5.69	0.0725	5.69	0.0578	5.69	0.0963	5.69	0.121	5.69	0.105	5.69	0.118
5.77	0.0553	5.77	0.0415	5.77	0.0617	5.77	0.0925	5.77	0.0758	5.77	0.0822
5.84	0.0415	5.84	0.0301	5.84	0.0392	5.84	0.0701	5.84	0.0545	5.84	0.0569
5.92	0.0308	5.92	0.0221	5.92	0.025	5.92	0.0528	5.92	0.0393	5.92	0.0395
6	0.0228	6	0.0165	6	0.0161	6	0.0397	6	0.0287	6	0.0277
6.07	0.0167	6.07	0.0125	6.07	0.0106	6.07	0.0299	6.07	0.0213	6.07	0.0197
6.15	0.0123	6.15	0.0098	6.15	0.00721	6.15	0.0226	6.15	0.0161	6.15	0.0142
6.23	0.00909	6.23	0.00786	6.23	0.00505	6.23	0.0172	6.23	0.0126	6.23	0.0105
6.31	0.00675	6.31	0.00649	6.3	0.00368	6.3	0.0132	6.3	0.0101	6.3	0.00796
6.38	0.00506	6.38	0.00552	6.38	0.0028	6.38	0.0102	6.38	0.00838	6.38	0.00619
6.46	0.00384	6.46	0.00484	6.46	0.00224	6.46	0.00804	6.46	0.00719	6.46	0.00497
6.54	0.00295	6.54	0.00436	6.53	0.00187	6.53	0.00642	6.53	0.00636	6.53	0.00407
6.61	0.0023	6.61	0.00404	6.61	0.00165	6.61	0.0052	6.61	0.00584	6.61	0.00347
6.69	0.00182	6.69	0.00385	6.69	0.00151	6.69	0.00426	6.69	0.00553	6.69	0.00306
6.77	0.00147	6.77	0.00373	6.77	0.00145	6.77	0.00357	6.77	0.00541	6.77	0.00279
6.84	0.0012	6.84	0.0037	6.84	0.00145	6.84	0.00305	6.84	0.00544	6.84	0.00261
6.92	0.001	6.92	0.00376	6.92	0.0015	6.92	0.00265	6.92	0.00562	6.92	0.00251
7	0.000853	7	0.00387	7	0.00162	7	0.00234	7	0.00593	7	0.00251
7.07	0.000736	7.07	0.00404	7.07	0.00179	7.07	0.00211	7.07	0.00638	7.07	0.00255
7.15	0.000646	7.15	0.00423	7.15	0.00204	7.15	0.00193	7.15	0.00696	7.15	0.00267
7.23	0.000578	7.23	0.00451	7.23	0.00236	7.23	0.0018	7.23	0.00765	7.23	0.00284
7.3	0.000524	7.3	0.00478	7.3	0.00277	7.3	0.0017	7.3	0.00849	7.3	0.00307
7.38	0.000481	7.38	0.00513	7.38	0.00329	7.38	0.00163	7.38	0.00941	7.38	0.00341
7.46	0.000448	7.46	0.00546	7.46	0.00393	7.46	0.00159	7.46	0.0105	7.46	0.00379
7.54	0.000422	7.54	0.00582	7.53	0.00469	7.53	0.00156	7.53	0.0115	7.53	0.00429
7.61	0.000401	7.61	0.00615	7.61	0.0056	7.61	0.00156	7.61	0.0127	7.61	0.00488
7.69	0.000386	7.69	0.00649	7.69	0.00663	7.69	0.00156	7.69	0.0137	7.69	0.00556
7.77	0.000372	7.77	0.00679	7.76	0.00779	7.76	0.00159	7.76	0.0148	7.76	0.00637
7.84	0.000364	7.84	0.00704	7.84	0.00901	7.84	0.00162	7.84	0.0157	7.84	0.00723
7.92	0.000355	7.92	0.00725	7.92	0.0103	7.92	0.00167	7.92	0.0164	7.92	0.00826
8	0.00035	8	0.00739	8	0.0116	8	0.00172	8	0.0169	8	0.00933
8.07	0.000345	8.07	0.00746	8.07	0.0128	8.07	0.00179	8.07	0.0173	8.07	0.0105
8.15	0.000341	8.15	0.00749	8.15	0.0138	8.15	0.00186	8.15	0.0174	8.15	0.0116
8.23	0.000337	8.23	0.00741	8.23	0.0148	8.23	0.00193	8.23	0.0171	8.23	0.0128
8.3	0.000333	8.3	0.0073	8.3	0.0154	8.3	0.00202	8.3	0.0168	8.3	0.0139
8.38	0.000329	8.38	0.00712	8.38	0.0158	8.38	0.0021	8.38	0.0163	8.38	0.0149
8.46	0.000325	8.46	0.00689	8.46	0.0159	8.46	0.00219	8.46	0.0156	8.46	0.0159
8.53	0.000321	8.53	0.0066	8.53	0.0157	8.53	0.00229	8.53	0.0148	8.53	0.0165
8.61	0.000315	8.61	0.00633	8.61	0.0153	8.61	0.00237	8.61	0.0141	8.61	0.0171
8.69	0.000309	8.69	0.006	8.69	0.0147	8.69	0.00247	8.69	0.0132	8.69	0.0174
8.77	0.000303	8.77	0.00565	8.76	0.0139	8.76	0.00255	8.76	0.0123	8.76	0.0175
8.84	0.000296	8.84	0.00532	8.84	0.0129	8.84	0.00263	8.84	0.0115	8.84	0.0173
8.92	0.000287	8.92	0.00498	8.92	0.0119	8.92	0.00271	8.92	0.0107	8.92	0.017
9	0.000278	9	0.00465	8.99	0.0109	8.99	0.00278	8.99	0.01	8.99	0.0165
9.07	0.000269	9.07	0.00432	9.07	0.00991	9.07	0.00284	9.07	0.00934	9.07	0.0159
9.15	0.000259	9.15	0.00402	9.15	0.00893	9.15	0.00289	9.15	0.00872	9.15	0.0152
9.23	0.000248	9.23	0.00372	9.23	0.00798	9.23	0.00293	9.23	0.00817	9.23	0.0143
9.3	0.000238	9.3	0.00345	9.3	0.00713	9.3	0.00296	9.3	0.00767	9.3	0.0134
9.38	0.000227	9.38	0.00319	9.38	0.00633	9.38	0.00299	9.38	0.00724	9.38	0.0125
9.46	0.000216	9.46	0.00294	9.46	0.00562	9.46	0.00299	9.46	0.00684	9.46	0.0116
9.53	0.000206	9.53	0.00273	9.53	0.00498	9.53	0.00299	9.53	0.00651	9.53	0.0108
9.61	0.000195	9.61	0.00252	9.61	0.00441	9.61	0.00297	9.61	0.00619	9.61	0.00992
9.69	0.000185	9.69	0.00233	9.69	0.00391	9.69	0.00295	9.69	0.00594	9.69	0.00914
9.77	0.000174	9.77	0.00215	9.76	0.00346	9.76	0.00291	9.76	0.00569	9.76	0.00837
9.84	0.000165	9.84	0.00199	9.84	0.00309	9.84	0.00286	9.84	0.00549	9.84	0.0077
9.92	0.000155	9.92	0.00184	9.92	0.00274	9.92	0.00281	9.92	0.00531	9.92	0.00707
10	0.000147	10	0.00171	9.99	0.00245	9.99	0.00274	9.99	0.00514	9.99	0.0065
10.1	0.000138	10.1	0.00159	10.1	0.00219	10.1	0.00266	10.1	0.005	10.1	0.00595
10.1	0.00013	10.1	0.00147	10.1	0.00197	10.1	0.00258	10.1	0.00486	10.1	0.00548
10.2	0.000123	10.2	0.00136	10.2	0.00177	10.2	0.0025	10.2	0.00473	10.2	0.00504
10.3	0.000116	10.3	0.00127	10.3	0.0016	10.3	0.00241	10.3	0.0046	10.3	0.00466
10.4	0.000109	10.4	0.00118	10.4	0.00145	10.4	0.00231	10.4	0.0045	10.4	0.00429
10.5	0.000103	10.5	0.0011	10.5	0.00131	10.5	0.0022	10.5	0.00438	10.5	0.00397
10.5	9.8e-05	10.5	0.00102	10.5	0.0012	10.5	0.00211	10.5	0.00426	10.5	0.00367
10.6	9.29e-05	10.6	0.000951	10.6	0.00109	10.6	0.002	10.6	0.00414	10.6	0.0034
10.7	8.83e-05	10.7	0.000886	10.7	0.000998	10.7	0.0019	10.7	0.00402	10.7	0.00315
10.8	8.41e-05	10.8	0.000828	10.8	0.000912	10.8	0.00179	10.8	0.00389	10.8	0.00293
10.8	8.03e-05	10.8	0.000771	10.8	0.000837	10.8	0.00169	10.8	0.00376	10.8	0.00272
10.9	7.68e-05	10.9	0.000719	10.9	0.000769	10.9	0.00159	10.9	0.00361	10.9	0.00252
11	7.37e-05	11	0.000674	11	0.000709	11	0.0015	11	0.00347	11	0.00235
11.1	7.09e-05	11.1	0.00063	11.1	0.000654	11.1	0.0014	11.1	0.00331	11.1	0.00218
11.1	6.85e-05	11.1	0.00059	11.1	0.000601	11.1	0.00131	11.1	0.00316	11.1	0.00202
11.2	6.64e-05	11.2	0.000553	11.2	0.000556	11.2	0.00123	11.2	0.00299	11.2	0.00187
11.3	6.46e-05	11.3	0.000518	11.3	0.000514	11.3	0.00114	11.3	0.00282	11.3	0.00174
11.4	6.32e-05	11.4	0.000486	11.4	0.000477	11.4	0.00107	11.4	0.00265	11.4	0.0016
11.5	6.19e-05	11.5	0.000457	11.5	0.000442	11.5	0.000997	11.5	0.00248	11.5	0.00149
11.5	6.1e-05	11.5	0.000431	11.5	0.000408	11.5	0.000928	11.5	0.00231	11.5	0.00138
11.6	6.03e-05	11.6	0.000406	11.6	0.000381	11.6	0.000865	11.6	0.00215	11.6	0.00127
11.7	6e-05	11.7	0.000383	11.7	0.000354	11.7	0.000806	11.7	0.00199	11.7	0.00117
11.8	5.99e-05	11.8	0.000362	11.8	0.00033	11.8	0.000753	11.8	0.00183	11.8	0.00108
11.8	6.01e-05	11.8	0.000343	11.8	0.000309	11.8	0.000702	11.8	0.00168	11.8	0.000989
11.9	6.06e-05	11.9	0.000325	11.9	0.000289	11.9	0.000656	11.9	0.00154	11.9	0.00091
12	6.14e-05	12	0.00031	12	0.000271	12	0.000615	12	0.0014	12	0.000833
12.1	6.26e-05	12.1	0.000295	12.1	0.000255	12.1	0.000577	12.1	0.00128	12.1	0.000766
12.1	6.41e-05	12.1	0.000282	12.1	0.000241	12.1	0.000543	12.1	0.00116	12.1	0.0007
12.2	6.61e-05	12.2	0.000271	12.2	0.000229	12.2	0.000511	12.2	0.00106	12.2	0.000644
12.3	6.84e-05	12.3	0.00026	12.3	0.000217	12.3	0.000484	12.3	0.000959	12.3	0.000589
12.4	7.11e-05	12.4	0.000251	12.4	0.000208	12.4	0.000461	12.4	0.000871	12.4	0.000541
12.5	7.45e-05	12.5	0.000243	12.5	0.0002	12.5	0.000439	12.5	0.000793	12.5	0.000499
12.5	7.83e-05	12.5	0.000236	12.5	0.000193	12.5	0.000421	12.5	0.000721	12.5	0.00046
12.6	8.28e-05	12.6	0.00023	12.6	0.000188	12.6	0.000405	12.6	0.000661	12.6	0.000425
12.7	8.79e-05	12.7	0.000226	12.7	0.000184	12.7	0.000393	12.7	0.000604	12.7	0.000395
12.8	9.39e-05	12.8	0.000223	12.8	0.000181	12.8	0.000382	12.8	0.000557	12.8	0.000366
12.8	0.000101	12.8	0.000221	12.8	0.00018	12.8	0.000374	12.8	0.000515	12.8	0.000344
12.9	0.000109	12.9	0.000221	12.9	0.00018	12.9	0.00037	12.9	0.00048	12.9	0.000325
13	0.000118	13	0.000221	13	0.000181	13	0.000367	13	0.00045	13	0.000308
13.1	0.000128	13.1	0.000224	13.1	0.000184	13.1	0.000367	13.1	0.000425	13.1	0.000295
13.1	0.00014	13.1	0.000228	13.1	0.000189	13.1	0.000371	13.1	0.000405	13.1	0.000283
13.2	0.000154	13.2	0.000233	13.2	0.000195	13.2	0.000377	13.2	0.00039	13.2	0.000276
13.3	0.00017	13.3	0.000241	13.3	0.000204	13.3	0.000386	13.3	0.00038	13.3	0.000272
13.4	0.000188	13.4	0.00025	13.4	0.000216	13.4	0.0004	13.4	0.000373	13.4	0.000271
13.5	0.000209	13.5	0.000263	13.5	0.00023	13.5	0.000417	13.5	0.000372	13.5	0.000273
13.5	0.000233	13.5	0.00028	13.5	0.000249	13.5	0.00044	13.5	0.000374	13.5	0.000278
13.6	0.000261	13.6	0.000299	13.6	0.000272	13.6	0.00047	13.6	0.000383	13.6	0.000288
13.7	0.000294	13.7	0.000324	13.7	0.0003	13.7	0.000503	13.7	0.000397	13.7	0.000304
13.8	0.000331	13.8	0.000353	13.8	0.000335	13.8	0.000548	13.8	0.000419	13.8	0.000323
13.8	0.000374	13.8	0.000391	13.8	0.000378	13.8	0.000602	13.8	0.000448	13.8	0.000352
13.9	0.000425	13.9	0.000437	13.9	0.000435	13.9	0.000667	13.9	0.000488	13.9	0.000389
14	0.000484	14	0.000493	14	0.000502	14	0.000749	14	0.00054	14	0.000438
14.1	0.000552	14.1	0.000566	14.1	0.000587	14.1	0.000849	14.1	0.00061	14.1	0.000502
14.1	0.000633	14.1	0.000655	14.1	0.000699	14.1	0.000974	14.1	0.000701	14.1	0.000586
14.2	0.000727	14.2	0.000769	14.2	0.000838	14.2	0.00113	14.2	0.00082	14.2	0.0007
14.3	0.000836	14.3	0.000916	14.3	0.00102	14.3	0.00132	14.3	0.000978	14.3	0.00085
14.4	0.000967	14.4	0.0011	14.4	0.00125	14.4	0.00157	14.4	0.00119	14.4	0.00105
14.5	0.00112	14.5	0.00135	14.5	0.00156	14.5	0.00189	14.5	0.00148	14.5	0.00134
14.5	0.0013	14.5	0.00167	14.5	0.00196	14.5	0.00229	14.5	0.00188	14.5	0.00173
14.6	0.00152	14.6	0.0021	14.6	0.0025	14.6	0.00281	14.6	0.00243	14.6	0.00228
14.7	0.00177	14.7	0.00268	14.7	0.0032	14.7	0.00349	14.7	0.00321	14.7	0.00308
14.8	0.00207	14.8	0.00346	14.8	0.00417	14.8	0.00439	14.8	0.00434	14.8	0.00424
14.8	0.00244	14.8	0.00455	14.8	0.00549	14.8	0.00557	14.8	0.00597	14.8	0.00596
14.9	0.00287	14.9	0.00606	14.9	0.00728	14.9	0.00715	14.9	0.00839	14.9	0.00856
15	0.0034	15	0.00819	15	0.00975	15	0.0093	15	0.0121	15	0.0125
15.1	0.00402	15.1	0.0112	15.1	0.0132	15.1	0.0122	15.1	0.0177	15.1	0.0187
15.1	0.00478	15.1	0.0157	15.1	0.018	15.1	0.0162	15.1	0.0264	15.1	0.0285
15.2	0.00571	15.2	0.0221	15.2	0.0248	15.2	0.0217	15.2	0.0402	15.2	0.0443
15.3	0.0137	15.3	0.0635	15.3	0.0686	15.3	0.0586	15.3	0.125	15.3	0.14
LmSPHS2
0.15 mg/mL		0.30 mg/mL		0.45 mg/mL		0.60 mg/mL		0.80 mg/mL		1.00 mg/mL
s20,w (S)	c(s),unnormalized	s20,w (S)	c(s),unnormalized	s20,w (S)	c(s),unnormalized	s20,w (S)	c(s),unnormalized	s20,w (S)	c(s),unnormalized	s20,w (S)	c(s),unnormalized
2.04	0.00056	2.04	0.0033	2.04	6.37e-05	2.04	0.00121	2.04	0.00121	2.04	6.26e-05
2.13	0.0877	2.13	0.13	2.13	0.0172	2.13	0.137	2.13	0.137	2.13	0.0117
2.22	0.0293	2.22	0.0126	2.22	0.00979	2.22	0.0323	2.22	0.0323	2.22	0.00466
2.32	0.0106	2.32	0.00154	2.32	0.00588	2.32	0.0082	2.32	0.0082	2.32	0.00203
2.41	0.00424	2.41	0.000241	2.41	0.00376	2.41	0.00228	2.41	0.00228	2.41	0.000971
2.5	0.00187	2.5	4.94e-05	2.5	0.00257	2.5	0.000711	2.5	0.000711	2.5	0.000516
2.59	0.000929	2.59	1.33e-05	2.59	0.00189	2.59	0.000252	2.59	0.000252	2.59	0.000307
2.69	0.000518	2.69	4.77e-06	2.69	0.00149	2.69	0.000104	2.69	0.000104	2.69	0.000204
2.78	0.000327	2.78	2.25e-06	2.78	0.00127	2.78	5.01e-05	2.78	5.01e-05	2.78	0.000154
2.87	0.000233	2.87	1.4e-06	2.87	0.00116	2.87	2.86e-05	2.87	2.86e-05	2.87	0.00013
2.96	0.000187	2.96	1.12e-06	2.96	0.00114	2.96	1.93e-05	2.96	1.93e-05	2.96	0.000124
3.05	0.000169	3.05	1.14e-06	3.05	0.00121	3.05	1.55e-05	3.05	1.55e-05	3.05	0.000132
3.15	0.000171	3.15	1.44e-06	3.15	0.00137	3.15	1.48e-05	3.15	1.48e-05	3.15	0.000156
3.24	0.000192	3.24	2.2e-06	3.24	0.00164	3.24	1.66e-05	3.24	1.66e-05	3.24	0.000205
3.33	0.000236	3.33	3.99e-06	3.33	0.00209	3.33	2.18e-05	3.33	2.18e-05	3.33	0.000294
3.42	0.000316	3.42	8.29e-06	3.42	0.00279	3.42	3.28e-05	3.42	3.28e-05	3.42	0.000455
3.52	0.000455	3.52	1.92e-05	3.52	0.00388	3.52	5.6e-05	3.52	5.6e-05	3.52	0.000754
3.61	0.000694	3.61	4.79e-05	3.61	0.00558	3.61	0.000106	3.61	0.000106	3.61	0.00132
3.7	0.00111	3.7	0.000126	3.7	0.00824	3.7	0.00022	3.7	0.00022	3.7	0.0024
3.79	0.00184	3.79	0.000337	3.79	0.0124	3.79	0.000487	3.79	0.000487	3.79	0.00449
3.88	0.00311	3.88	0.000901	3.88	0.0188	3.88	0.00112	3.88	0.00112	3.88	0.00849
3.98	0.00531	3.98	0.00234	3.98	0.0284	3.98	0.00264	3.98	0.00264	3.98	0.016
4.07	0.00904	4.07	0.00579	4.07	0.0427	4.07	0.0062	4.07	0.0062	4.07	0.0298
4.16	0.0152	4.16	0.0135	4.16	0.0632	4.16	0.0142	4.16	0.0142	4.16	0.054
4.25	0.0249	4.25	0.0289	4.25	0.0915	4.25	0.0312	4.25	0.0312	4.25	0.094
4.35	0.0397	4.35	0.0567	4.35	0.129	4.35	0.0646	4.35	0.0646	4.35	0.156
4.44	0.0606	4.44	0.101	4.44	0.175	4.44	0.124	4.44	0.124	4.44	0.244
4.53	0.0883	4.53	0.163	4.53	0.229	4.53	0.217	4.53	0.217	4.53	0.359
4.62	0.122	4.62	0.238	4.62	0.287	4.62	0.344	4.62	0.344	4.62	0.493
4.72	0.16	4.72	0.315	4.72	0.343	4.72	0.493	4.72	0.493	4.72	0.629
4.81	0.196	4.81	0.377	4.81	0.392	4.81	0.632	4.81	0.632	4.81	0.745
4.9	0.227	4.9	0.413	4.9	0.426	4.9	0.729	4.9	0.729	4.9	0.819
4.99	0.247	4.99	0.416	4.99	0.442	4.99	0.756	4.99	0.756	4.99	0.837
5.08	0.252	5.08	0.388	5.08	0.437	5.08	0.71	5.08	0.71	5.08	0.798
5.18	0.242	5.18	0.339	5.18	0.412	5.18	0.609	5.18	0.609	5.18	0.713
5.27	0.219	5.27	0.279	5.27	0.372	5.27	0.481	5.27	0.481	5.27	0.6
5.36	0.187	5.36	0.22	5.36	0.322	5.36	0.355	5.36	0.355	5.36	0.479
5.45	0.152	5.45	0.167	5.45	0.269	5.45	0.248	5.45	0.248	5.45	0.366
5.55	0.118	5.55	0.123	5.55	0.217	5.55	0.165	5.55	0.165	5.55	0.268
5.64	0.0872	5.64	0.089	5.64	0.17	5.64	0.107	5.64	0.107	5.64	0.191
5.73	0.0621	5.73	0.0638	5.73	0.129	5.73	0.0687	5.73	0.0687	5.73	0.134
5.82	0.0428	5.82	0.0456	5.82	0.0966	5.82	0.0439	5.82	0.0439	5.82	0.0919
5.91	0.0287	5.91	0.0327	5.91	0.0709	5.91	0.0283	5.91	0.0283	5.91	0.063
6.01	0.0188	6.01	0.0237	6.01	0.0515	6.01	0.0187	6.01	0.0187	6.01	0.0432
6.1	0.0121	6.1	0.0175	6.1	0.0371	6.1	0.0127	6.1	0.0127	6.1	0.0299
6.19	0.00766	6.19	0.0131	6.19	0.0266	6.19	0.00894	6.19	0.00894	6.19	0.021
6.28	0.00482	6.28	0.0101	6.28	0.0191	6.28	0.00659	6.28	0.00659	6.28	0.0151
6.38	0.00302	6.38	0.00793	6.38	0.0138	6.38	0.00509	6.38	0.00509	6.38	0.0111
6.47	0.0019	6.47	0.00641	6.47	0.01	6.47	0.00413	6.47	0.00413	6.47	0.00839
6.56	0.0012	6.56	0.00532	6.56	0.00734	6.56	0.00353	6.56	0.00353	6.56	0.00655
6.65	0.000759	6.65	0.00454	6.65	0.00546	6.65	0.00318	6.65	0.00318	6.65	0.00529
6.74	0.000487	6.74	0.00397	6.74	0.00413	6.74	0.00299	6.74	0.00299	6.74	0.00442
6.84	0.000316	6.84	0.00357	6.84	0.00317	6.84	0.00294	6.84	0.00294	6.84	0.00382
6.93	0.000208	6.93	0.00328	6.93	0.00249	6.93	0.00301	6.93	0.00301	6.93	0.00342
7.02	0.000139	7.02	0.00308	7.02	0.00199	7.02	0.00318	7.02	0.00318	7.02	0.00317
7.11	9.43e-05	7.11	0.00295	7.11	0.00162	7.11	0.00347	7.11	0.00347	7.11	0.00303
7.21	6.51e-05	7.21	0.00287	7.21	0.00135	7.21	0.00387	7.21	0.00387	7.21	0.00298
7.3	4.58e-05	7.3	0.00283	7.3	0.00115	7.3	0.00439	7.3	0.00439	7.3	0.00302
7.39	3.28e-05	7.39	0.00283	7.39	0.000996	7.39	0.00504	7.39	0.00504	7.39	0.00312
7.48	2.39e-05	7.48	0.00286	7.48	0.000883	7.48	0.00583	7.48	0.00583	7.48	0.0033
7.57	1.77e-05	7.57	0.0029	7.57	0.000797	7.57	0.00667	7.57	0.00667	7.57	0.00352
7.67	1.33e-05	7.67	0.00296	7.67	0.000734	7.67	0.00768	7.67	0.00768	7.67	0.00383
7.76	1.02e-05	7.76	0.00303	7.76	0.000686	7.76	0.00884	7.76	0.00884	7.76	0.00423
7.85	7.94e-06	7.85	0.00311	7.85	0.000653	7.85	0.01	7.85	0.01	7.85	0.00471
7.94	6.27e-06	7.94	0.00318	7.94	0.000631	7.94	0.0112	7.94	0.0112	7.94	0.00524
8.04	5.02e-06	8.04	0.00325	8.04	0.00062	8.04	0.0124	8.04	0.0124	8.04	0.00587
8.13	4.07e-06	8.13	0.00327	8.13	0.000615	8.13	0.0134	8.13	0.0134	8.13	0.00656
8.22	3.34e-06	8.22	0.00332	8.22	0.000618	8.22	0.0143	8.22	0.0143	8.22	0.00729
8.31	2.77e-06	8.31	0.00335	8.31	0.000627	8.31	0.015	8.31	0.015	8.31	0.00808
8.41	2.32e-06	8.41	0.00336	8.41	0.000643	8.41	0.0154	8.41	0.0154	8.41	0.00886
8.5	1.97e-06	8.5	0.00334	8.5	0.000664	8.5	0.0156	8.5	0.0156	8.5	0.00966
8.59	1.69e-06	8.59	0.0033	8.59	0.000689	8.59	0.0155	8.59	0.0155	8.59	0.0104
8.68	1.45e-06	8.68	0.00325	8.68	0.000719	8.68	0.0152	8.68	0.0152	8.68	0.0111
8.77	1.26e-06	8.77	0.00317	8.77	0.000754	8.77	0.0147	8.77	0.0147	8.77	0.0116
8.87	1.11e-06	8.87	0.00308	8.87	0.000793	8.87	0.014	8.87	0.014	8.87	0.0121
8.96	9.8e-07	8.96	0.00297	8.96	0.000836	8.96	0.0132	8.96	0.0132	8.96	0.0124
9.05	8.7e-07	9.05	0.00283	9.05	0.000883	9.05	0.0123	9.05	0.0123	9.05	0.0125
9.14	7.78e-07	9.14	0.00269	9.14	0.000933	9.14	0.0115	9.14	0.0115	9.14	0.0126
9.24	7.01e-07	9.24	0.00255	9.24	0.000985	9.24	0.0106	9.24	0.0106	9.24	0.0124
9.33	6.35e-07	9.33	0.0024	9.33	0.00104	9.33	0.0097	9.33	0.0097	9.33	0.0121
9.42	5.79e-07	9.42	0.00226	9.42	0.0011	9.42	0.00887	9.42	0.00887	9.42	0.0117
9.51	5.31e-07	9.51	0.00211	9.51	0.00116	9.51	0.0081	9.51	0.0081	9.51	0.0112
9.6	4.89e-07	9.6	0.00196	9.6	0.00121	9.6	0.00737	9.6	0.00737	9.6	0.0107
9.7	4.54e-07	9.7	0.00182	9.7	0.00127	9.7	0.00672	9.7	0.00672	9.7	0.01
9.79	4.24e-07	9.79	0.00169	9.79	0.00133	9.79	0.00613	9.79	0.00613	9.79	0.00939
9.88	3.97e-07	9.88	0.00157	9.88	0.00138	9.88	0.00561	9.88	0.00561	9.88	0.00871
9.97	3.74e-07	9.97	0.00145	9.97	0.00144	9.97	0.00514	9.97	0.00514	9.97	0.00808
10.1	3.55e-07	10.1	0.00134	10.1	0.00149	10.1	0.00473	10.1	0.00473	10.1	0.00745
10.2	3.39e-07	10.2	0.00124	10.2	0.00153	10.2	0.00436	10.2	0.00436	10.2	0.00682
10.3	3.25e-07	10.3	0.00115	10.3	0.00158	10.3	0.00404	10.3	0.00404	10.3	0.00625
10.3	3.14e-07	10.3	0.00107	10.3	0.00161	10.3	0.00377	10.3	0.00377	10.3	0.00572
10.4	3.04e-07	10.4	0.000991	10.4	0.00164	10.4	0.00353	10.4	0.00353	10.4	0.00522
10.5	2.97e-07	10.5	0.000922	10.5	0.00167	10.5	0.00331	10.5	0.00331	10.5	0.00478
10.6	2.92e-07	10.6	0.000862	10.6	0.00169	10.6	0.00313	10.6	0.00313	10.6	0.00438
10.7	2.88e-07	10.7	0.000806	10.7	0.00171	10.7	0.00297	10.7	0.00297	10.7	0.00401
10.8	2.86e-07	10.8	0.000755	10.8	0.00172	10.8	0.00283	10.8	0.00283	10.8	0.00367
10.9	2.86e-07	10.9	0.00071	10.9	0.00172	10.9	0.00271	10.9	0.00271	10.9	0.00338
11	2.87e-07	11	0.000671	11	0.00172	11	0.00261	11	0.00261	11	0.00311
11.1	2.9e-07	11.1	0.000637	11.1	0.00171	11.1	0.00251	11.1	0.00251	11.1	0.00288
11.2	2.95e-07	11.2	0.000606	11.2	0.0017	11.2	0.00244	11.2	0.00244	11.2	0.00267
11.3	3.01e-07	11.3	0.000578	11.3	0.00168	11.3	0.00237	11.3	0.00237	11.3	0.00248
11.4	3.1e-07	11.4	0.000553	11.4	0.00166	11.4	0.00231	11.4	0.00231	11.4	0.00232
11.4	3.2e-07	11.4	0.000533	11.4	0.00163	11.4	0.00227	11.4	0.00227	11.4	0.00217
11.5	3.32e-07	11.5	0.000515	11.5	0.0016	11.5	0.00223	11.5	0.00223	11.5	0.00204
11.6	3.47e-07	11.6	0.000499	11.6	0.00157	11.6	0.00219	11.6	0.00219	11.6	0.00192
11.7	3.64e-07	11.7	0.000485	11.7	0.00153	11.7	0.00216	11.7	0.00216	11.7	0.00182
11.8	3.84e-07	11.8	0.000474	11.8	0.00149	11.8	0.00214	11.8	0.00214	11.8	0.00173
11.9	4.07e-07	11.9	0.000464	11.9	0.00145	11.9	0.00212	11.9	0.00212	11.9	0.00165
12	4.34e-07	12	0.000455	12	0.00141	12	0.0021	12	0.0021	12	0.00158
12.1	4.64e-07	12.1	0.000448	12.1	0.00137	12.1	0.00209	12.1	0.00209	12.1	0.00152
12.2	4.99e-07	12.2	0.000443	12.2	0.00133	12.2	0.00208	12.2	0.00208	12.2	0.00146
12.3	5.38e-07	12.3	0.000439	12.3	0.00129	12.3	0.00207	12.3	0.00207	12.3	0.00141
12.4	5.83e-07	12.4	0.000435	12.4	0.00124	12.4	0.00206	12.4	0.00206	12.4	0.00137
12.5	6.34e-07	12.5	0.000432	12.5	0.0012	12.5	0.00205	12.5	0.00205	12.5	0.00133
12.6	6.91e-07	12.6	0.000431	12.6	0.00116	12.6	0.00205	12.6	0.00205	12.6	0.0013
12.6	7.57e-07	12.6	0.000431	12.6	0.00112	12.6	0.00204	12.6	0.00204	12.6	0.00126
12.7	8.31e-07	12.7	0.00043	12.7	0.00108	12.7	0.00203	12.7	0.00203	12.7	0.00124
12.8	9.15e-07	12.8	0.00043	12.8	0.00104	12.8	0.00203	12.8	0.00203	12.8	0.00122
12.9	1.01e-06	12.9	0.00043	12.9	0.001	12.9	0.00202	12.9	0.00202	12.9	0.0012
13	1.11e-06	13	0.00043	13	0.000966	13	0.00201	13	0.00201	13	0.00118
13.1	1.23e-06	13.1	0.000431	13.1	0.00093	13.1	0.002	13.1	0.002	13.1	0.00117
13.2	1.37e-06	13.2	0.000433	13.2	0.000897	13.2	0.002	13.2	0.002	13.2	0.00116
13.3	1.53e-06	13.3	0.000434	13.3	0.000865	13.3	0.00199	13.3	0.00199	13.3	0.00115
13.4	1.7e-06	13.4	0.000435	13.4	0.000834	13.4	0.00197	13.4	0.00197	13.4	0.00114
13.5	1.89e-06	13.5	0.000435	13.5	0.000805	13.5	0.00196	13.5	0.00196	13.5	0.00113
13.6	2.11e-06	13.6	0.000435	13.6	0.000776	13.6	0.00194	13.6	0.00194	13.6	0.00113
13.7	2.35e-06	13.7	0.000435	13.7	0.000748	13.7	0.00193	13.7	0.00193	13.7	0.00112
13.8	2.62e-06	13.8	0.000435	13.8	0.000723	13.8	0.00191	13.8	0.00191	13.8	0.00112
13.8	2.92e-06	13.8	0.000434	13.8	0.000699	13.8	0.00188	13.8	0.00188	13.8	0.00112
13.9	3.26e-06	13.9	0.000433	13.9	0.000678	13.9	0.00186	13.9	0.00186	13.9	0.00112
14	3.64e-06	14	0.000431	14	0.000657	14	0.00184	14	0.00184	14	0.00112
14.1	4.06e-06	14.1	0.00043	14.1	0.000636	14.1	0.00182	14.1	0.00182	14.1	0.00112
14.2	4.52e-06	14.2	0.000427	14.2	0.000617	14.2	0.00179	14.2	0.00179	14.2	0.00113
14.3	5.04e-06	14.3	0.000424	14.3	0.0006	14.3	0.00176	14.3	0.00176	14.3	0.00113
14.4	5.61e-06	14.4	0.00042	14.4	0.000584	14.4	0.00173	14.4	0.00173	14.4	0.00114
14.5	6.25e-06	14.5	0.000416	14.5	0.000569	14.5	0.0017	14.5	0.0017	14.5	0.00114
14.6	6.94e-06	14.6	0.000412	14.6	0.000554	14.6	0.00166	14.6	0.00166	14.6	0.00115
14.7	7.69e-06	14.7	0.000407	14.7	0.000541	14.7	0.00163	14.7	0.00163	14.7	0.00115
14.8	8.53e-06	14.8	0.000402	14.8	0.00053	14.8	0.0016	14.8	0.0016	14.8	0.00116
14.9	9.46e-06	14.9	0.000397	14.9	0.000519	14.9	0.00156	14.9	0.00156	14.9	0.00116
15	1.05e-05	15	0.000392	15	0.000509	15	0.00152	15	0.00152	15	0.00117
15	1.16e-05	15	0.000386	15	0.0005	15	0.00149	15	0.00149	15	0.00117
15.1	1.28e-05	15.1	0.000381	15.1	0.000492	15.1	0.00145	15.1	0.00145	15.1	0.00118
15.2	1.41e-05	15.2	0.000374	15.2	0.000485	15.2	0.00141	15.2	0.00141	15.2	0.00118
15.3	1.56e-05	15.3	0.000367	15.3	0.000479	15.3	0.00137	15.3	0.00137	15.3	0.00119
15.4	1.72e-05	15.4	0.000361	15.4	0.000474	15.4	0.00133	15.4	0.00133	15.4	0.00119
15.5	1.89e-05	15.5	0.000355	15.5	0.00047	15.5	0.00129	15.5	0.00129	15.5	0.00119
15.6	2.08e-05	15.6	0.00035	15.6	0.000466	15.6	0.00126	15.6	0.00126	15.6	0.0012
15.7	2.28e-05	15.7	0.000344	15.7	0.000464	15.7	0.00122	15.7	0.00122	15.7	0.0012
15.8	2.5e-05	15.8	0.000338	15.8	0.000462	15.8	0.00118	15.8	0.00118	15.8	0.0012
15.9	2.73e-05	15.9	0.000332	15.9	0.000462	15.9	0.00114	15.9	0.00114	15.9	0.00121
16	2.99e-05	16	0.000327	16	0.000462	16	0.00111	16	0.00111	16	0.00121
16.1	3.26e-05	16.1	0.000322	16.1	0.000463	16.1	0.00107	16.1	0.00107	16.1	0.00121
16.2	3.57e-05	16.2	0.000318	16.2	0.000465	16.2	0.00104	16.2	0.00104	16.2	0.00121
16.2	3.89e-05	16.2	0.000313	16.2	0.000468	16.2	0.00101	16.2	0.00101	16.2	0.00121
16.3	4.24e-05	16.3	0.000308	16.3	0.000472	16.3	0.000979	16.3	0.000979	16.3	0.00122
16.4	4.61e-05	16.4	0.000304	16.4	0.000477	16.4	0.000948	16.4	0.000948	16.4	0.00122
16.5	5.01e-05	16.5	0.000301	16.5	0.000483	16.5	0.000919	16.5	0.000919	16.5	0.00122
16.6	5.44e-05	16.6	0.000298	16.6	0.000491	16.6	0.000893	16.6	0.000893	16.6	0.00122
16.7	5.89e-05	16.7	0.000296	16.7	0.000499	16.7	0.000869	16.7	0.000869	16.7	0.00122
16.8	6.38e-05	16.8	0.000293	16.8	0.000509	16.8	0.000847	16.8	0.000847	16.8	0.00122
16.9	6.9e-05	16.9	0.000291	16.9	0.00052	16.9	0.000827	16.9	0.000827	16.9	0.00123
17	7.45e-05	17	0.00029	17	0.000532	17	0.000809	17	0.000809	17	0.00123
17.1	8.04e-05	17.1	0.000289	17.1	0.000546	17.1	0.000792	17.1	0.000792	17.1	0.00123
17.2	8.66e-05	17.2	0.000288	17.2	0.000562	17.2	0.000777	17.2	0.000777	17.2	0.00124
17.3	9.32e-05	17.3	0.000288	17.3	0.000579	17.3	0.000765	17.3	0.000765	17.3	0.00125
17.4	0.0001	17.4	0.000288	17.4	0.000598	17.4	0.000756	17.4	0.000756	17.4	0.00125
17.4	0.000107	17.4	0.000289	17.4	0.000619	17.4	0.000749	17.4	0.000749	17.4	0.00126
17.5	0.000115	17.5	0.000291	17.5	0.000641	17.5	0.000745	17.5	0.000745	17.5	0.00127
17.6	0.000123	17.6	0.000293	17.6	0.000667	17.6	0.000742	17.6	0.000742	17.6	0.00128
17.7	0.000131	17.7	0.000295	17.7	0.000695	17.7	0.000743	17.7	0.000743	17.7	0.00129
17.8	0.00014	17.8	0.000298	17.8	0.000726	17.8	0.000748	17.8	0.000748	17.8	0.00131
17.9	0.000149	17.9	0.000302	17.9	0.00076	17.9	0.000758	17.9	0.000758	17.9	0.00133
18	0.000159	18	0.000306	18	0.000797	18	0.00077	18	0.00077	18	0.00135
18.1	0.000168	18.1	0.000311	18.1	0.000838	18.1	0.000785	18.1	0.000785	18.1	0.00137
18.2	0.000179	18.2	0.000316	18.2	0.000883	18.2	0.000805	18.2	0.000805	18.2	0.00139
18.3	0.000189	18.3	0.000322	18.3	0.000931	18.3	0.000831	18.3	0.000831	18.3	0.00142
18.4	0.0002	18.4	0.000329	18.4	0.000985	18.4	0.000863	18.4	0.000863	18.4	0.00145
18.5	0.000211	18.5	0.000337	18.5	0.00104	18.5	0.000903	18.5	0.000903	18.5	0.00149
18.6	0.000222	18.6	0.000346	18.6	0.00111	18.6	0.00095	18.6	0.00095	18.6	0.00152
18.6	0.000234	18.6	0.000355	18.6	0.00118	18.6	0.001	18.6	0.001	18.6	0.00157
18.7	0.000245	18.7	0.000365	18.7	0.00126	18.7	0.00107	18.7	0.00107	18.7	0.00162
18.8	0.000258	18.8	0.000376	18.8	0.00135	18.8	0.00115	18.8	0.00115	18.8	0.00167
18.9	0.00027	18.9	0.000388	18.9	0.00145	18.9	0.00125	18.9	0.00125	18.9	0.00172
19	0.000283	19	0.000401	19	0.00155	19	0.00135	19	0.00135	19	0.00179
19.1	0.000296	19.1	0.000415	19.1	0.00167	19.1	0.00148	19.1	0.00148	19.1	0.00186
19.2	0.000309	19.2	0.00043	19.2	0.0018	19.2	0.00164	19.2	0.00164	19.2	0.00193
19.3	0.000322	19.3	0.000447	19.3	0.00195	19.3	0.00183	19.3	0.00183	19.3	0.00202
19.4	0.000336	19.4	0.000466	19.4	0.00211	19.4	0.00206	19.4	0.00206	19.4	0.00211
19.5	0.000349	19.5	0.000485	19.5	0.00229	19.5	0.00233	19.5	0.00233	19.5	0.0022
19.6	0.000363	19.6	0.000507	19.6	0.00249	19.6	0.00265	19.6	0.00265	19.6	0.00231
19.7	0.000378	19.7	0.00053	19.7	0.00271	19.7	0.00304	19.7	0.00304	19.7	0.00244
19.8	0.000392	19.8	0.000555	19.8	0.00296	19.8	0.00352	19.8	0.00352	19.8	0.00257
19.8	0.000407	19.8	0.000581	19.8	0.00324	19.8	0.00411	19.8	0.00411	19.8	0.00271
19.9	0.000421	19.9	0.00061	19.9	0.00356	19.9	0.00482	19.9	0.00482	19.9	0.00286
20	0.000436	20	0.000641	20	0.00391	20	0.0057	20	0.0057	20	0.00303
20.1	0.000451	20.1	0.000674	20.1	0.0043	20.1	0.00679	20.1	0.00679	20.1	0.00322
20.2	0.000467	20.2	0.00071	20.2	0.00474	20.2	0.00815	20.2	0.00815	20.2	0.00343
20.3	0.000483	20.3	0.000749	20.3	0.00523	20.3	0.00984	20.3	0.00984	20.3	0.00366
20.4	0.000999	20.4	0.00158	20.4	0.0116	20.4	0.0239	20.4	0.0239	20.4	0.00781

## Sheet: ATPase activity assay
ATPase activity
	TbSPHS2		TbSPHS2-delta70		TbSPHS2-delta25		LmSPHS2		LmSPHS2-deltaN		ATP control
time (hours)	[ATP] mM	±SD	[ATP] mM	±SD	[ATP] mM	±SD	[ATP] mM	±SD	[ATP] mM	±SD	[ATP] mM
0	1	0.01482	1	0.03718	1	0.05027	0.99999	0.01655	1.00001	0.02591	1
3	0.21989	0.00103	0.94621	0.03274	0.8921	0.01348	0.75458	0.0155	0.84811	0.08891	-
6	0.0663	0.00293	0.93322	0.06496	0.77292	0.00842	0.55467	0.01009	0.73309	0.09592	-
9	0.05141	0.00826	0.8662	0.0356	0.70659	0.00585	0.39659	0.01603	0.66243	0.09738	-
12	0.03532	0.00439	0.79601	0.00698	0.62704	0.0094	0.28809	0.01287	0.56217	0.13114	-
18	0.02717	0.00162	0.77121	0.0475	0.49139	0.01186	0.12391	0.02479	0.4562	0.09139	-
24	0.01136	0.00757	0.70372	0.05173	0.38977	0.00948	0.05984	0.02611	0.37229	0.08668	1
[ATP] = average ATP concentration from three independent replicates
SD = standard deviation from three independent replicates

## Sheet: SEC-MALS
SEC-MALS
TbSCLY			TbSPHS2			TbSPHS2 + TbSCLY
Retention time (min)	Rayleigh ratio (LS)	Molar mass (Da)	Retention time (min)	Rayleigh ratio (LS)	Molar mass (Da)	Retention time (min)	Rayleigh ratio (LS)	Molar mass (Da)
3.82736	0.02265		3.805	-0.27568		3.80279	-0.05355
3.83555	0.0226		3.81319	-0.28954		3.81098	-0.05369
3.84374	0.02255		3.82138	-0.30262		3.81917	-0.05379
3.85193	0.02249		3.82957	-0.31499		3.82736	-0.05382
3.86012	0.0224		3.83776	-0.32667		3.83555	-0.05384
3.86831	0.0223		3.84595	-0.33771		3.84374	-0.05386
3.8765	0.02229		3.85414	-0.34815		3.85193	-0.05387
3.88469	0.02238		3.86233	-0.35803		3.86012	-0.05388
3.89288	0.0225		3.87052	-0.36736		3.86831	-0.05393
3.90107	0.02262		3.87871	-0.37619		3.8765	-0.05398
3.90926	0.02268		3.8869	-0.38453		3.88469	-0.05396
3.91745	0.02267		3.89509	-0.3924		3.89288	-0.05391
3.92564	0.02258		3.90328	-0.39984		3.90107	-0.05387
3.93383	0.02244		3.91147	-0.40687		3.90926	-0.0538
3.94202	0.0223		3.91966	-0.41351		3.91745	-0.05363
3.95021	0.02216		3.92785	-0.41979		3.92564	-0.05342
3.9584	0.02202		3.93604	-0.42574		3.93383	-0.05322
3.96659	0.02183		3.94423	-0.43136		3.94202	-0.05309
3.97478	0.02162		3.95242	-0.43668		3.95021	-0.05304
3.98297	0.02143		3.96061	-0.44171		3.9584	-0.05289
3.99116	0.02126		3.9688	-0.44645		3.96659	-0.05265
3.99935	0.0211		3.97699	-0.45092		3.97478	-0.05241
4.00754	0.02096		3.98518	-0.45513		3.98297	-0.05222
4.01573	0.02081		3.99337	-0.45909		3.99116	-0.05214
4.02392	0.02074		4.00155	-0.4628		3.99935	-0.05219
4.03211	0.02069		4.00974	-0.46629		4.00754	-0.05236
4.0403	0.02062		4.01793	-0.46956		4.01573	-0.05253
4.04849	0.0205		4.02612	-0.47262		4.02392	-0.0526
4.05668	0.02034		4.03431	-0.47551		4.03211	-0.05263
4.06487	0.02025		4.0425	-0.47821		4.0403	-0.05266
4.07306	0.02018		4.05069	-0.48076		4.04849	-0.05273
4.08125	0.0201		4.05888	-0.48316		4.05668	-0.05279
4.08944	0.02		4.06707	-0.48542		4.06487	-0.05283
4.09763	0.01984		4.07526	-0.48754		4.07306	-0.05287
4.10582	0.01966		4.08345	-0.48954		4.08125	-0.05291
4.11401	0.01951		4.09164	-0.49141		4.08944	-0.05291
4.1222	0.0194		4.09983	-0.49316		4.09763	-0.05288
4.13039	0.01931		4.10802	-0.49478		4.10582	-0.05288
4.13858	0.01924		4.11621	-0.49628		4.11401	-0.05292
4.14676	0.01918		4.1244	-0.49765		4.1222	-0.05298
4.15495	0.01913		4.13259	-0.49889		4.13039	-0.05304
4.16314	0.01907		4.14078	-0.50003		4.13858	-0.0531
4.17133	0.01906		4.14897	-0.50107		4.14676	-0.0532
4.17952	0.01909		4.15716	-0.50203		4.15495	-0.05329
4.18771	0.01909		4.16535	-0.50293		4.16314	-0.05337
4.1959	0.01902		4.17354	-0.50377		4.17133	-0.05343
4.20409	0.0189		4.18173	-0.50455		4.17952	-0.0535
4.21228	0.01879		4.18992	-0.50529		4.18771	-0.05357
4.22047	0.01871		4.19811	-0.50597		4.1959	-0.05365
4.22866	0.01865		4.2063	-0.5066		4.20409	-0.05373
4.23685	0.01858		4.21449	-0.50717		4.21228	-0.05378
4.24504	0.01849		4.22268	-0.50769		4.22047	-0.0538
4.25323	0.01838		4.23087	-0.50815		4.22866	-0.0538
4.26142	0.01823		4.23906	-0.50857		4.23685	-0.05373
4.26961	0.01808		4.24725	-0.50895		4.24504	-0.05354
4.2778	0.01799		4.25544	-0.5093		4.25323	-0.05322
4.28599	0.01792		4.26363	-0.50961		4.26142	-0.05288
4.29418	0.01784		4.27182	-0.50988		4.26961	-0.05257
4.30237	0.01774		4.28001	-0.51011		4.2778	-0.05238
4.31056	0.01764		4.2882	-0.5103		4.28599	-0.05232
4.31875	0.01753		4.29639	-0.51046		4.29418	-0.0523
4.32694	0.01746		4.30458	-0.51058		4.30237	-0.05229
4.33513	0.0175		4.31277	-0.51066		4.31056	-0.05229
4.34332	0.01761		4.32096	-0.51072		4.31875	-0.05225
4.35151	0.01773		4.32915	-0.51075		4.32694	-0.05209
4.3597	0.0179		4.33734	-0.51077		4.33513	-0.0519
4.36789	0.01808		4.34553	-0.51077		4.34332	-0.0517
4.37608	0.01821		4.35372	-0.51075		4.35151	-0.05152
4.38427	0.01826		4.36191	-0.51071		4.3597	-0.05146
4.39246	0.01822		4.3701	-0.51065		4.36789	-0.05147
4.40065	0.01808		4.37828	-0.51057		4.37608	-0.05144
4.40884	0.0179		4.38647	-0.51046		4.38427	-0.0514
4.41703	0.01775		4.39466	-0.51033		4.39246	-0.05138
4.42522	0.01762		4.40285	-0.51018		4.40065	-0.05141
4.43341	0.01749		4.41104	-0.51003		4.40884	-0.05151
4.4416	0.01735		4.41923	-0.50986		4.41703	-0.0516
4.44979	0.01719		4.42742	-0.50968		4.42522	-0.05165
4.45798	0.01709		4.43561	-0.50949		4.43341	-0.05167
4.46617	0.01704		4.4438	-0.5093		4.4416	-0.05169
4.47436	0.017		4.45199	-0.50909		4.44979	-0.05174
4.48255	0.01695		4.46018	-0.50886		4.45798	-0.05178
4.49074	0.01695		4.46837	-0.50861		4.46617	-0.05181
4.49893	0.01705		4.47656	-0.50833		4.47436	-0.05183
4.50712	0.0172		4.48475	-0.50802		4.48255	-0.05181
4.51531	0.01733		4.49294	-0.50768		4.49074	-0.05176
4.52349	0.01738		4.50113	-0.50731		4.49893	-0.05169
4.53168	0.01736		4.50932	-0.50692		4.50712	-0.05162
4.53987	0.01731		4.51751	-0.50652		4.51531	-0.05154
4.54806	0.01719		4.5257	-0.5061		4.52349	-0.05139
4.55625	0.01705		4.53389	-0.50568		4.53168	-0.05112
4.56444	0.01693		4.54208	-0.50525		4.53987	-0.05077
4.57263	0.01682		4.55027	-0.50481		4.54806	-0.05045
4.58082	0.01671		4.55846	-0.50435		4.55625	-0.05022
4.58901	0.01661		4.56665	-0.50389		4.56444	-0.05015
4.5972	0.01652		4.57484	-0.50342		4.57263	-0.05023
4.60539	0.01647		4.58303	-0.50294		4.58082	-0.05034
4.61358	0.01644		4.59122	-0.50246		4.58901	-0.05043
4.62177	0.01639		4.59941	-0.50199		4.5972	-0.05052
4.62996	0.01641		4.6076	-0.50153		4.60539	-0.05059
4.63815	0.01642		4.61579	-0.50108		4.61358	-0.05061
4.64634	0.01636		4.62398	-0.50065		4.62177	-0.05056
4.65453	0.01624		4.63217	-0.50022		4.62996	-0.05049
4.66272	0.01611		4.64036	-0.4998		4.63815	-0.05041
4.67091	0.01603		4.64855	-0.49938		4.64634	-0.05036
4.6791	0.01601		4.65674	-0.49896		4.65453	-0.05036
4.68729	0.01605		4.66493	-0.49853		4.66272	-0.05035
4.69548	0.0161		4.67312	-0.49811		4.67091	-0.05032
4.70367	0.01614		4.68131	-0.49769		4.6791	-0.0503
4.71186	0.01611		4.6895	-0.49728		4.68729	-0.05034
4.72005	0.01602		4.69769	-0.49688		4.69548	-0.05036
4.72824	0.01589		4.70588	-0.49649		4.70367	-0.05039
4.73643	0.01573		4.71407	-0.49611		4.71186	-0.05043
4.74462	0.01557		4.72226	-0.49573		4.72005	-0.05051
4.75281	0.01534		4.73045	-0.49535		4.72824	-0.05062
4.761	0.01509		4.73864	-0.49497		4.73643	-0.0507
4.76919	0.01485		4.74683	-0.49457		4.74462	-0.05068
4.77738	0.01464		4.75501	-0.49415		4.75281	-0.05061
4.78557	0.01443		4.7632	-0.49372		4.761	-0.05057
4.79376	0.01429		4.77139	-0.49326		4.76919	-0.0506
4.80195	0.01459		4.77958	-0.49279		4.77738	-0.05064
4.81014	0.01515		4.78777	-0.49231		4.78557	-0.05064
4.81833	0.01566		4.79596	-0.49182		4.79376	-0.05061
4.82652	0.01595		4.80415	-0.49134		4.80195	-0.0505
4.83471	0.01604		4.81234	-0.49087		4.81014	-0.05035
4.8429	0.01609		4.82053	-0.49042		4.81833	-0.05021
4.85109	0.01622		4.82872	-0.48998		4.82652	-0.05011
4.85928	0.01646		4.83691	-0.48956		4.83471	-0.05005
4.86747	0.01669		4.8451	-0.48913		4.8429	-0.05006
4.87566	0.01681		4.85329	-0.48871		4.85109	-0.05011
4.88385	0.01678		4.86148	-0.48827		4.85928	-0.05017
4.89204	0.01669		4.86967	-0.48779		4.86747	-0.05021
4.90023	0.01659		4.87786	-0.48728		4.87566	-0.05019
4.90841	0.01645		4.88605	-0.48675		4.88385	-0.05016
4.9166	0.01635		4.89424	-0.48618		4.89204	-0.05014
4.92479	0.01626		4.90243	-0.4856		4.90023	-0.05015
4.93298	0.01617		4.91062	-0.485		4.90841	-0.0502
4.94117	0.01599		4.91881	-0.4844		4.9166	-0.05005
4.94936	0.01568		4.927	-0.4838		4.92479	-0.04977
4.95755	0.01535		4.93519	-0.48323		4.93298	-0.04953
4.96574	0.01503		4.94338	-0.48267		4.94117	-0.04937
4.97393	0.01474		4.95157	-0.48214		4.94936	-0.04922
4.98212	0.01446		4.95976	-0.48163		4.95755	-0.04892
4.99031	0.01418		4.96795	-0.48113		4.96574	-0.04851
4.9985	0.01392		4.97614	-0.48064		4.97393	-0.04815
5.00669	0.01423		4.98433	-0.48016		4.98212	-0.0479
5.01488	0.01488		4.99252	-0.47968		4.99031	-0.04781
5.02307	0.0155		5.00071	-0.47921		4.9985	-0.04784
5.03126	0.01599		5.0089	-0.47874		5.00669	-0.04788
5.03945	0.01628		5.01709	-0.47828		5.01488	-0.04792
5.04764	0.01628		5.02528	-0.47783		5.02307	-0.04798
5.05583	0.01616		5.03347	-0.47738		5.03126	-0.04806
5.06402	0.01602		5.04166	-0.47692		5.03945	-0.04813
5.07221	0.01586		5.04985	-0.47646		5.04764	-0.04819
5.0804	0.0157		5.05804	-0.47599		5.05583	-0.04824
5.08859	0.01556		5.06623	-0.4755		5.06402	-0.04829
5.09678	0.01542		5.07442	-0.475		5.07221	-0.04832
5.10497	0.01525		5.08261	-0.47449		5.0804	-0.04832
5.11316	0.015		5.0908	-0.47398		5.08859	-0.04833
5.12135	0.01467		5.09899	-0.47348		5.09678	-0.04837
5.12954	0.01436		5.10718	-0.47299		5.10497	-0.04847
5.13773	0.01417		5.11537	-0.47251		5.11316	-0.04859
5.14592	0.01411		5.12356	-0.47204		5.12135	-0.04861
5.15411	0.01407		5.13174	-0.47159		5.12954	-0.04854
5.1623	0.01403		5.13993	-0.47114		5.13773	-0.04843
5.17049	0.01381		5.14812	-0.47069		5.14592	-0.04833
5.17868	0.01348		5.15631	-0.47024		5.15411	-0.04826
5.18687	0.01317		5.1645	-0.4698		5.1623	-0.04824
5.19506	0.01286		5.17269	-0.46936		5.17049	-0.04829
5.20325	0.01255		5.18088	-0.46892		5.17868	-0.04832
5.21144	0.01223		5.18907	-0.46847		5.18687	-0.04836
5.21963	0.01193		5.19726	-0.46803		5.19506	-0.04841
5.22782	0.01167		5.20545	-0.46757		5.20325	-0.04849
5.23601	0.01144		5.21364	-0.4671		5.21144	-0.04858
5.2442	0.01122		5.22183	-0.46662		5.21963	-0.04866
5.25239	0.01102		5.23002	-0.46613		5.22782	-0.04876
5.26058	0.01082		5.23821	-0.46563		5.23601	-0.04889
5.26877	0.01073		5.2464	-0.46513		5.2442	-0.04899
5.27696	0.01071		5.25459	-0.46464		5.25239	-0.04907
5.28515	0.01067		5.26278	-0.46416		5.26058	-0.0491
5.29333	0.01059		5.27097	-0.46369		5.26877	-0.04907
5.30152	0.01045		5.27916	-0.46322		5.27696	-0.04898
5.30971	0.01026		5.28735	-0.46275		5.28515	-0.04891
5.3179	0.01007		5.29554	-0.46228		5.29333	-0.0489
5.32609	0.00989		5.30373	-0.46181		5.30152	-0.04891
5.33428	0.00974		5.31192	-0.46134		5.30971	-0.04888
5.34247	0.0096		5.32011	-0.46087		5.3179	-0.04884
5.35066	0.00947		5.3283	-0.46041		5.32609	-0.04878
5.35885	0.00934		5.33649	-0.45996		5.33428	-0.04871
5.36704	0.00919		5.34468	-0.45952		5.34247	-0.04858
5.37523	0.00906		5.35287	-0.45909		5.35066	-0.04841
5.38342	0.00895		5.36106	-0.45867		5.35885	-0.04823
5.39161	0.00886		5.36925	-0.45824		5.36704	-0.04807
5.3998	0.00882		5.37744	-0.45781		5.37523	-0.04794
5.40799	0.00877		5.38563	-0.45736		5.38342	-0.04789
5.41618	0.0087		5.39382	-0.45691		5.39161	-0.04787
5.42437	0.00857		5.40201	-0.45643		5.3998	-0.04789
5.43256	0.00844		5.4102	-0.45595		5.40799	-0.04795
5.44075	0.00834		5.41839	-0.45544		5.41618	-0.04804
5.44894	0.00829		5.42658	-0.45492		5.42437	-0.04813
5.45713	0.00829		5.43477	-0.45439		5.43256	-0.04821
5.46532	0.00831		5.44296	-0.45384		5.44075	-0.04828
5.47351	0.00831		5.45115	-0.45328		5.44894	-0.04832
5.4817	0.00827		5.45934	-0.45271		5.45713	-0.04825
5.48989	0.00821		5.46753	-0.45214		5.46532	-0.04815
5.49808	0.00813		5.47572	-0.45157		5.47351	-0.04807
5.50627	0.00804		5.48391	-0.45101		5.4817	-0.04806
5.51446	0.00804		5.4921	-0.45045		5.48989	-0.04811
5.52265	0.00855		5.50029	-0.4499		5.49808	-0.04811
5.53084	0.00972		5.50847	-0.44936		5.50627	-0.04808
5.53903	0.01127		5.51666	-0.44882		5.51446	-0.04805
5.54722	0.01341		5.52485	-0.44828		5.52265	-0.04802
5.55541	0.01556		5.53304	-0.44775		5.53084	-0.04798
5.5636	0.01723		5.54123	-0.44722		5.53903	-0.04795
5.57179	0.01792		5.54942	-0.4467		5.54722	-0.04792
5.57998	0.01773		5.55761	-0.44619		5.55541	-0.04788
5.58817	0.01726		5.5658	-0.44568		5.5636	-0.04784
5.59636	0.01678		5.57399	-0.44518		5.57179	-0.04776
5.60455	0.01631		5.58218	-0.44467		5.57998	-0.0476
5.61274	0.01585		5.59037	-0.44415		5.58817	-0.04742
5.62093	0.01541		5.59856	-0.44363		5.59636	-0.04725
5.62912	0.01498		5.60675	-0.4431		5.60455	-0.04712
5.63731	0.01457		5.61494	-0.44255		5.61274	-0.04702
5.6455	0.01418		5.62313	-0.442		5.62093	-0.04694
5.65369	0.01381		5.63132	-0.44144		5.62912	-0.04689
5.66188	0.01344		5.63951	-0.44088		5.63731	-0.04683
5.67006	0.01307		5.6477	-0.44032		5.6455	-0.04675
5.67825	0.01272		5.65589	-0.43976		5.65369	-0.04664
5.68644	0.01237		5.66408	-0.43922		5.66188	-0.04648
5.69463	0.01208		5.67227	-0.43871		5.67006	-0.04624
5.70282	0.01202		5.68046	-0.43821		5.67825	-0.04595
5.71101	0.01209		5.68865	-0.43774		5.68644	-0.04564
5.7192	0.0122		5.69684	-0.43728		5.69463	-0.04499
5.72739	0.01233		5.70503	-0.43685		5.70282	-0.04413
5.73558	0.01241		5.71322	-0.43643		5.71101	-0.04328
5.74377	0.01244		5.72141	-0.43602		5.7192	-0.04258
5.75196	0.0124		5.7296	-0.43562		5.72739	-0.04209
5.76015	0.01233		5.73779	-0.43524		5.73558	-0.04176
5.76834	0.01231		5.74598	-0.43486		5.74377	-0.04147
5.77653	0.0124		5.75417	-0.43449		5.75196	-0.04113
5.78472	0.01256		5.76236	-0.43413		5.76015	-0.04078
5.79291	0.01273		5.77055	-0.43377		5.76834	-0.04042
5.8011	0.01289		5.77874	-0.43341		5.77653	-0.03994
5.80929	0.01301		5.78693	-0.43305		5.78472	-0.03931
5.81748	0.01309		5.79512	-0.43268		5.79291	-0.03852
5.82567	0.01319		5.80331	-0.43231		5.8011	-0.03766
5.83386	0.01332		5.8115	-0.43194		5.80929	-0.03681
5.84205	0.01346		5.81969	-0.43154		5.81748	-0.036
5.85024	0.01361		5.82788	-0.43113		5.82567	-0.03517
5.85843	0.01398		5.83607	-0.43071		5.83386	-0.03407
5.86662	0.01456		5.84426	-0.43026		5.84205	-0.03271
5.87481	0.01521		5.85245	-0.4298		5.85024	-0.03122
5.883	0.01585		5.86064	-0.42932		5.85843	-0.02959
5.89119	0.01645		5.86883	-0.42883		5.86662	-0.02788
5.89938	0.01702		5.87702	-0.42833		5.87481	-0.02595
5.90757	0.0176		5.88521	-0.42782		5.883	-0.02385
5.91576	0.01836		5.89339	-0.42731		5.89119	-0.02179
5.92395	0.01932		5.90158	-0.4268		5.89938	-0.01983
5.93214	0.02043		5.90977	-0.42629		5.90757	-0.01783
5.94033	0.02159		5.91796	-0.42579		5.91576	-0.01547
5.94852	0.02274		5.92615	-0.42529		5.92395	-0.01282
5.95671	0.02383		5.93434	-0.42481		5.93214	-0.01002
5.9649	0.02476		5.94253	-0.42433		5.94033	-0.00716
5.97309	0.02548		5.95072	-0.42387		5.94852	-0.00442
5.98128	0.02612		5.95891	-0.42341		5.95671	-0.00187
5.98947	0.02679		5.9671	-0.42296		5.9649	0.000583008
5.99766	0.02755		5.97529	-0.42252		5.97309	0.00318
6.00585	0.02841		5.98348	-0.42207		5.98128	0.00609
6.01404	0.02928		5.99167	-0.42162		5.98947	0.0092
6.02223	0.03011		5.99986	-0.42115		5.99766	0.01239
6.03042	0.03087		6.00805	-0.42067		6.00585	0.01558
6.03861	0.03158		6.01624	-0.42018		6.01404	0.01852
6.0468	0.03227		6.02443	-0.41969		6.02223	0.0211
6.05498	0.03294		6.03262	-0.41919		6.03042	0.02318
6.06317	0.03356		6.04081	-0.41869		6.03861	0.02511
6.07136	0.03406		6.049	-0.4182		6.0468	0.02735
6.07955	0.03449		6.05719	-0.41771		6.05498	0.02978
6.08774	0.03513		6.06538	-0.41722		6.06317	0.03223
6.09593	0.03586		6.07357	-0.41674		6.07136	0.03492
6.10412	0.03654		6.08176	-0.41627		6.07955	0.03762
6.11231	0.03711		6.08995	-0.41579		6.08774	0.04007
6.1205	0.03761		6.09814	-0.41531		6.09593	0.04218
6.12869	0.03803		6.10633	-0.41483		6.10412	0.04404
6.13688	0.03839		6.11452	-0.41435		6.11231	0.04562
6.14507	0.0387		6.12271	-0.41385		6.1205	0.04703
6.15326	0.03889		6.1309	-0.41334		6.12869	0.04862
6.16145	0.03899		6.13909	-0.41282		6.13688	0.05033
6.16964	0.03919		6.14728	-0.41228		6.14507	0.05201
6.17783	0.0397		6.15547	-0.41173		6.15326	0.05358
6.18602	0.04027		6.16366	-0.41116		6.16145	0.05486
6.19421	0.04071		6.17185	-0.41058		6.16964	0.05578
6.2024	0.0409		6.18004	-0.41		6.17783	0.05653
6.21059	0.04085		6.18823	-0.40941		6.18602	0.05723
6.21878	0.04072		6.19642	-0.40883		6.19421	0.05785
6.22697	0.04059		6.20461	-0.40825		6.2024	0.05836
6.23516	0.04047		6.2128	-0.40766		6.21059	0.05878
6.24335	0.04031		6.22099	-0.40706		6.21878	0.05914
6.25154	0.04006		6.22918	-0.40645		6.22697	0.0593
6.25973	0.03984		6.23737	-0.40582		6.23516	0.05927
6.26792	0.03967		6.24556	-0.40518		6.24335	0.05909
6.27611	0.03954		6.25375	-0.40454		6.25154	0.05882
6.2843	0.03944		6.26194	-0.40391		6.25973	0.05851
6.29249	0.03933		6.27012	-0.4033		6.26792	0.05815
6.30068	0.03921		6.27831	-0.40271		6.27611	0.05761
6.30887	0.03884		6.2865	-0.40216		6.2843	0.05697
6.31706	0.03826		6.29469	-0.40164		6.29249	0.05633
6.32525	0.03773		6.30288	-0.40113		6.30068	0.05557
6.33344	0.03728		6.31107	-0.40061		6.30887	0.05474
6.34163	0.0369		6.31926	-0.40008		6.31706	0.0539
6.34982	0.03656		6.32745	-0.39951		6.32525	0.05298
6.35801	0.03625		6.33564	-0.39891		6.33344	0.05205
6.3662	0.03594		6.34383	-0.39825		6.34163	0.05115
6.37439	0.03563		6.35202	-0.39755		6.34982	0.05027
6.38258	0.03537		6.36021	-0.39681		6.35801	0.04938
6.39077	0.03517		6.3684	-0.39604		6.3662	0.04844
6.39896	0.03498		6.37659	-0.39525		6.37439	0.04746
6.40715	0.03477		6.38478	-0.39443		6.38258	0.0465
6.41534	0.03449		6.39297	-0.3936		6.39077	0.04564
6.42353	0.03413		6.40116	-0.39274		6.39896	0.04487
6.43172	0.03371		6.40935	-0.39184		6.40715	0.04416
6.4399	0.03316		6.41754	-0.39087		6.41534	0.04349
6.44809	0.03251		6.42573	-0.38983		6.42353	0.04284
6.45628	0.0319		6.43392	-0.3887		6.43172	0.0422
6.46447	0.03136		6.44211	-0.38748		6.4399	0.04147
6.47266	0.03084		6.4503	-0.38619		6.44809	0.04072
6.48085	0.03034		6.45849	-0.38485		6.45628	0.04008
6.48904	0.02983		6.46668	-0.38346		6.46447	0.03949
6.49723	0.02939		6.47487	-0.38205		6.47266	0.03889
6.50542	0.02902		6.48306	-0.38062		6.48085	0.03825
6.51361	0.02868		6.49125	-0.37918		6.48904	0.03757
6.5218	0.02835		6.49944	-0.3777		6.49723	0.03687
6.52999	0.02803		6.50763	-0.37616		6.50542	0.03621
6.53818	0.02772		6.51582	-0.37451		6.51361	0.03561
6.54637	0.02739		6.52401	-0.37267		6.5218	0.03504
6.55456	0.02699		6.5322	-0.37052		6.52999	0.03448
6.56275	0.02643		6.54039	-0.36787		6.53818	0.03389
6.57094	0.02584		6.54858	-0.36455		6.54637	0.03326
6.57913	0.02532		6.55677	-0.36041		6.55456	0.03267
6.58732	0.02485		6.56496	-0.3554		6.56275	0.03214
6.59551	0.02441		6.57315	-0.34963		6.57094	0.03161
6.6037	0.02403		6.58134	-0.34337		6.57913	0.03104
6.61189	0.02373		6.58953	-0.337		6.58732	0.03043
6.62008	0.02346		6.59772	-0.33092		6.59551	0.02977
6.62827	0.02321		6.60591	-0.32545		6.6037	0.02912
6.63646	0.02301		6.6141	-0.32077		6.61189	0.02848
6.64465	0.02281		6.62229	-0.31688		6.62008	0.02782
6.65284	0.02258		6.63048	-0.31367		6.62827	0.02709
6.66103	0.02238		6.63867	-0.31094		6.63646	0.0263
6.66922	0.02223		6.64685	-0.30851		6.64465	0.02562
6.67741	0.0221		6.65504	-0.30621		6.65284	0.02503
6.6856	0.02194		6.66323	-0.30394		6.66103	0.02448
6.69379	0.02176		6.67142	-0.30163		6.66922	0.02394
6.70198	0.02157		6.67961	-0.29926		6.67741	0.02342
6.71017	0.02133		6.6878	-0.29677		6.6856	0.02291
6.71836	0.02099		6.69599	-0.29413		6.69379	0.02236
6.72655	0.02066		6.70418	-0.29127		6.70198	0.02176
6.73474	0.02036		6.71237	-0.28814		6.71017	0.02117
6.74293	0.02007		6.72056	-0.28468		6.71836	0.02048
6.75112	0.01977		6.72875	-0.28083		6.72655	0.01976
6.75931	0.01948		6.73694	-0.27657		6.73474	0.01908
6.7675	0.01924		6.74513	-0.27189		6.74293	0.01843
6.77569	0.01907		6.75332	-0.26682		6.75112	0.01774
6.78388	0.01893		6.76151	-0.26137		6.75931	0.01706
6.79207	0.01876		6.7697	-0.25559		6.7675	0.01648
6.80026	0.01851		6.77789	-0.24948		6.77569	0.01593
6.80845	0.01822		6.78608	-0.24304		6.78388	0.01539
6.81663	0.01797		6.79427	-0.23622		6.79207	0.01482
6.82482	0.01777		6.80246	-0.22897		6.80026	0.01425
6.83301	0.01759		6.81065	-0.22125		6.80845	0.0137
6.8412	0.0174		6.81884	-0.21302		6.81663	0.01316
6.84939	0.01718		6.82703	-0.20424		6.82482	0.01265
6.85758	0.01709		6.83522	-0.19487		6.83301	0.01219
6.86577	0.01707		6.84341	-0.18482		6.8412	0.01174
6.87396	0.01703		6.8516	-0.17385		6.84939	0.0113
6.88215	0.01695		6.85979	-0.1615		6.85758	0.01083
6.89034	0.01678		6.86798	-0.14697		6.86577	0.01037
6.89853	0.01648		6.87617	-0.12917		6.87396	0.00993
6.90672	0.01612		6.88436	-0.10689		6.88215	0.00952
6.91491	0.01574		6.89255	-0.07911		6.89034	0.00913
6.9231	0.0154		6.90074	-0.04548		6.89853	0.00875
6.93129	0.01516		6.90893	-0.00654		6.90672	0.00838
6.93948	0.01499		6.91712	0.03623		6.91491	0.00799
6.94767	0.01479		6.92531	0.08077		6.9231	0.00757
6.95586	0.01457		6.9335	0.12504		6.93129	0.00717
6.96405	0.01431		6.94169	0.16768		6.93948	0.00682
6.97224	0.01407		6.94988	0.20834		6.94767	0.00648
6.98043	0.0139		6.95807	0.2478		6.95586	0.00616
6.98862	0.01376		6.96626	0.28761		6.96405	0.00583
6.99681	0.01365		6.97445	0.32972		6.97224	0.00549
7.005	0.01354		6.98264	0.37603		6.98043	0.00512
7.01319	0.01343		6.99083	0.42816		6.98862	0.00476
7.02138	0.01329		6.99902	0.48744		6.99681	0.00449
7.02957	0.01306		7.00721	0.55494		7.005	0.00426
7.03776	0.01275		7.0154	0.63165		7.01319	0.00404
7.04595	0.01243		7.02358	0.71842		7.02138	0.00387
7.05414	0.01209		7.03177	0.81604		7.02957	0.00385
7.06233	0.01179		7.03996	0.92509		7.03776	0.00403
7.07052	0.01154		7.04815	1.04587		7.04595	0.00428
7.07871	0.01133		7.05634	1.17842		7.05414	0.00452
7.0869	0.01112		7.06453	1.32252		7.06233	0.00472
7.09509	0.0109		7.07272	1.47778		7.07052	0.0049
7.10328	0.01065		7.08091	1.64371		7.07871	0.00505
7.11147	0.01038		7.0891	1.81976		7.0869	0.00515
7.11966	0.01011		7.09729	2.0053		7.09509	0.0052
7.12785	0.00987		7.10548	2.19948		7.10328	0.00518
7.13604	0.00965		7.11367	2.40108		7.11147	0.00509
7.14423	0.00952		7.12186	2.60831		7.11966	0.00489
7.15242	0.00955		7.13005	2.81874		7.12785	0.00463
7.16061	0.0097		7.13824	3.0295		7.13604	0.00438
7.1688	0.00986		7.14643	3.23764		7.14423	0.00407
7.17699	0.00998		7.15462	3.44051		7.15242	0.00383
7.18518	0.01006		7.16281	3.63614		7.16061	0.0037
7.19337	0.01003		7.171	3.82333		7.1688	0.00358
7.20155	0.00992		7.17919	4.00148		7.17699	0.00346
7.20974	0.00975		7.18738	4.17027		7.18518	0.00328
7.21793	0.00954		7.19557	4.32937		7.19337	0.00305
7.22612	0.00941		7.20376	4.47817		7.20155	0.00282
7.23431	0.00933		7.21195	4.61576		7.20974	0.00258
7.2425	0.00936		7.22014	4.74104		7.21793	0.00236
7.25069	0.00947		7.22833	4.85296		7.22612	0.00214
7.25888	0.00956		7.23652	4.95084		7.23431	0.00193
7.26707	0.00958		7.24471	5.03447		7.2425	0.00171
7.27526	0.00945		7.2529	5.10421		7.25069	0.00149
7.28345	0.00918		7.26109	5.16076		7.25888	0.00132
7.29164	0.00884		7.26928	5.20493		7.26707	0.00124
7.29983	0.00853		7.27747	5.23746		7.27526	0.0012
7.30802	0.00833		7.28566	5.25889		7.28345	0.00116
7.31621	0.00819		7.29385	5.26966		7.29164	0.00109
7.3244	0.00807		7.30204	5.2702		7.29983	0.000957678
7.33259	0.00796		7.31023	5.26109		7.30802	0.000792651
7.34078	0.00788		7.31842	5.243		7.31621	0.000629973
7.34897	0.0078		7.32661	5.21664		7.3244	0.000477638
7.35716	0.00771		7.3348	5.18263		7.33259	0.000378132
7.36535	0.0076		7.34299	5.14144		7.34078	0.000321698
7.37354	0.00746		7.35118	5.09339		7.34897	0.000274098
7.38173	0.00735		7.35937	5.03866		7.35716	0.000229284
7.38992	0.00721		7.36756	4.97743		7.36535	0.000189008
7.39811	0.00699		7.37575	4.9099		7.37354	0.000164676
7.4063	0.00672		7.38394	4.83638		7.38173	0.00018332
7.41449	0.00641		7.39213	4.75728		7.38992	0.000301475
7.42268	0.00609		7.40031	4.67312		7.39811	0.000468462
7.43087	0.00579		7.4085	4.5845		7.4063	0.000657881
7.43906	0.00549		7.41669	4.49209		7.41449	0.000889587
7.44725	0.00521		7.42488	4.39658		7.42268	0.0011
7.45544	0.00498		7.43307	4.29864		7.43087	0.00125
7.46363	0.00478		7.44126	4.19892		7.43906	0.00131
7.47182	0.00458		7.44945	4.09802		7.44725	0.00138
7.48001	0.00436		7.45764	3.99646		7.45544	0.00155
7.4882	0.00414		7.46583	3.89464		7.46363	0.00173
7.49639	0.00394		7.47402	3.79285		7.47182	0.0019
7.50458	0.00375		7.48221	3.69129		7.48001	0.00202
7.51277	0.00356		7.4904	3.59008		7.4882	0.00208
7.52096	0.00336		7.49859	3.48931		7.49639	0.00209
7.52915	0.00321		7.50678	3.3891		7.50458	0.00209
7.53734	0.00311		7.51497	3.28959		7.51277	0.00209
7.54553	0.00302		7.52316	3.19097		7.52096	0.00209
7.55372	0.00293		7.53135	3.09347		7.52915	0.00213
7.56191	0.00281		7.53954	2.99738		7.53734	0.00225
7.5701	0.00264		7.54773	2.90305		7.54553	0.00241
7.57829	0.00242		7.55592	2.81082		7.55372	0.00258
7.58647	0.0022		7.56411	2.72096		7.56191	0.00276
7.59466	0.00201		7.5723	2.63359		7.5701	0.00295
7.60285	0.00184		7.58049	2.54864		7.57829	0.00313
7.61104	0.00166		7.58868	2.46591		7.58647	0.00333
7.61923	0.00147		7.59687	2.38511		7.59466	0.00356
7.62742	0.00136		7.60506	2.30605		7.60285	0.00381
7.63561	0.00135		7.61325	2.22861		7.61104	0.00409
7.6438	0.00133		7.62144	2.15281		7.61923	0.00438
7.65199	0.00125		7.62963	2.07874		7.62742	0.00467
7.66018	0.00115		7.63782	2.00648		7.63561	0.00497
7.66837	0.00108		7.64601	1.93607		7.6438	0.00527
7.67656	0.00103		7.6542	1.86749		7.65199	0.00556
7.68475	0.000989649		7.66239	1.80071		7.66018	0.00591
7.69294	0.000930798		7.67058	1.73567		7.66837	0.0064
7.70113	0.000840989		7.67877	1.67239		7.67656	0.00696
7.70932	0.000677919		7.68696	1.61087		7.68475	0.00755
7.71751	0.000484342		7.69515	1.55119		7.69294	0.00812
7.7257	0.000314815		7.70334	1.49341		7.70113	0.00868
7.73389	0.000173658		7.71153	1.43759		7.70932	0.00919
7.74208	4.9238e-05		7.71972	1.3837		7.71751	0.00964
7.75027	-4.40283e-05		7.72791	1.33166		7.7257	0.01
7.75846	-0.000118827		7.7361	1.28134		7.73389	0.01035
7.76665	-0.000194248		7.74429	1.23257		7.74208	0.01072
7.77484	-0.000270307		7.75248	1.18525		7.75027	0.0111
7.78303	-0.000309647		7.76067	1.13932		7.75846	0.01149
7.79122	-0.000307055		7.76886	1.09483		7.76665	0.01195
7.79941	-0.000322816		7.77705	1.05188		7.77484	0.01249
7.8076	-0.000386462		7.78523	1.0106		7.78303	0.01307
7.81579	-0.00045806		7.79342	0.97114		7.79122	0.0137
7.82398	-0.000519614		7.80161	0.9336		7.79941	0.01433
7.83217	-0.000574199		7.8098	0.898		7.8076	0.01494
7.84036	-0.000540551		7.81799	0.86427		7.81579	0.01551
7.84855	-0.00043799		7.82618	0.83225		7.82398	0.01609
7.85674	-0.000334289		7.83437	0.80174		7.83217	0.01666
7.86493	-0.000243288		7.84256	0.77255		7.84036	0.01727
7.87312	-0.000191846		7.85075	0.74457		7.84855	0.01808
7.88131	-0.000198951		7.85894	0.71775		7.85674	0.01898
7.8895	-0.000263457		7.86713	0.69215		7.86493	0.0199
7.89769	-0.000366101		7.87532	0.66781		7.87312	0.02096
7.90588	-0.000493002		7.88351	0.64477		7.88131	0.02209
7.91407	-0.000641644		7.8917	0.62297		7.8895	0.02317
7.92226	-0.00078937		7.89989	0.60223		7.89769	0.02418
7.93045	-0.000868629		7.90808	0.5823		7.90588	0.02513
7.93864	-0.000902856		7.91627	0.56287		7.91407	0.02614
7.94683	-0.000930787		7.92446	0.54367		7.92226	0.02724
7.95502	-0.000935795		7.93265	0.52452		7.93045	0.02848
7.9632	-0.00090651		7.94084	0.50538		7.93864	0.02983
7.97139	-0.000798472		7.94903	0.48631		7.94683	0.03119
7.97958	-0.000674655		7.95722	0.46747		7.95502	0.03253
7.98777	-0.000595892		7.96541	0.44901		7.9632	0.03391
7.99596	-0.000585011		7.9736	0.43108		7.97139	0.03539
8.00415	-0.000524791		7.98179	0.41372		7.97958	0.03697
8.01234	-0.000342449		7.98998	0.39694		7.98777	0.03878
8.02053	-0.000108085		7.99817	0.38071		7.99596	0.04094
8.02872	0.000141177		8.00636	0.36501		8.00415	0.04324
8.03691	0.000384939		8.01455	0.34985		8.01234	0.04563
8.0451	0.00060842		8.02274	0.33524		8.02053	0.0481
8.05329	0.000790858		8.03093	0.3212		8.02872	0.05057
8.06148	0.0009461		8.03912	0.30774		8.03691	0.05307
8.06967	0.00133		8.04731	0.29487		8.0451	0.05579
8.07786	0.00185		8.0555	0.2826		8.05329	0.05881
8.08605	0.00233		8.06369	0.27094		8.06148	0.06213
8.09424	0.00276		8.07188	0.2599		8.06967	0.06571
8.10243	0.00321		8.08007	0.24951		8.07786	0.06956
8.11062	0.00367		8.08826	0.23976		8.08605	0.07371
8.11881	0.0041		8.09645	0.23064		8.09424	0.07824
8.127	0.00446		8.10464	0.22208		8.10243	0.08321
8.13519	0.00471		8.11283	0.21401		8.11062	0.08862
8.14338	0.00492		8.12102	0.20632		8.11881	0.09461
8.15157	0.00513		8.12921	0.19888		8.127	0.10105
8.15976	0.00532		8.1374	0.19158		8.13519	0.10788
8.16795	0.00547		8.14559	0.18435		8.14338	0.11501
8.17614	0.00562		8.15378	0.17714		8.15157	0.12231
8.18433	0.00578		8.16196	0.16996		8.15976	0.12972
8.19252	0.00593		8.17015	0.16283		8.16795	0.13774
8.20071	0.00611		8.17834	0.15583		8.17614	0.14657
8.2089	0.00645		8.18653	0.14902		8.18433	0.15641
8.21709	0.00688		8.19472	0.14247		8.19252	0.16719
8.22528	0.00727		8.20291	0.13625		8.20071	0.17862
8.23347	0.00759		8.2111	0.13041		8.2089	0.19105
8.24166	0.00787		8.21929	0.12503		8.21709	0.20422
8.24985	0.00814		8.22748	0.12011		8.22528	0.21781
8.25804	0.00842		8.23567	0.11562		8.23347	0.23193
8.26623	0.00877		8.24386	0.1115		8.24166	0.24647
8.27442	0.00919		8.25205	0.10761		8.24985	0.26175
8.28261	0.00963		8.26024	0.10381		8.25804	0.27765
8.2908	0.0101		8.26843	0.09998		8.26623	0.2937
8.29899	0.01058		8.27662	0.09605		8.27442	0.30996
8.30718	0.01103		8.28481	0.09201		8.28261	0.32662
8.31537	0.01143		8.293	0.08789		8.2908	0.34361
8.32356	0.01198		8.30119	0.08379		8.29899	0.3607
8.33175	0.01259		8.30938	0.07978		8.30718	0.3779
8.33994	0.01314		8.31757	0.07592		8.31537	0.39527
8.34812	0.01361		8.32576	0.07219		8.32356	0.41302
8.35631	0.01399		8.33395	0.06855		8.33175	0.43116
8.3645	0.01448		8.34214	0.06496		8.33994	0.44929
8.37269	0.01507		8.35033	0.06134		8.34812	0.46715
8.38088	0.01565		8.35852	0.05769		8.35631	0.48484
8.38907	0.01623		8.36671	0.054		8.3645	0.50243
8.39726	0.01674		8.3749	0.05028		8.37269	0.51995	241817
8.40545	0.01718		8.38309	0.04657		8.38088	0.53744	245898
8.41364	0.01755		8.39128	0.04291		8.38907	0.55483	246017
8.42183	0.01787		8.39947	0.03934		8.39726	0.57192	245871
8.43002	0.01823		8.40766	0.03591		8.40545	0.5887	245502
8.43821	0.01869		8.41585	0.03265		8.41364	0.60547	245220
8.4464	0.01919		8.42404	0.02961		8.42183	0.62225	245054
8.45459	0.01976		8.43223	0.02682		8.43002	0.6386	244686
8.46278	0.02033		8.44042	0.02432		8.43821	0.65449	244133
8.47097	0.02088		8.44861	0.02216		8.4464	0.67044	243718
8.47916	0.02141		8.4568	0.02036		8.45459	0.68606	243280
8.48735	0.02187		8.46499	0.01893		8.46278	0.70093	242618
8.49554	0.02227		8.47318	0.01784		8.47097	0.71504	241750
8.50373	0.02272		8.48137	0.01706		8.47916	0.72847	240734
8.51192	0.02324		8.48956	0.01655		8.48735	0.74144	239665
8.52011	0.02379		8.49775	0.01627		8.49554	0.75413	238590
8.5283	0.02439		8.50594	0.01618		8.50373	0.76676	237620
8.53649	0.02502		8.51413	0.01623		8.51192	0.77923	236700
8.54468	0.02566		8.52232	0.01636		8.52011	0.79132	235735
8.55287	0.02637		8.53051	0.01651		8.5283	0.80302	234741
8.56106	0.0271		8.53869	0.01662		8.53649	0.81447	233765
8.56925	0.0278		8.54688	0.01663		8.54468	0.82573	232825
8.57744	0.02849		8.55507	0.01651		8.55287	0.83678	231940
8.58563	0.02937		8.56326	0.01626		8.56106	0.8475	231056
8.59382	0.03043		8.57145	0.01591		8.56925	0.85778	230145
8.60201	0.03149		8.57964	0.01551		8.57744	0.86763	229209
8.6102	0.03248		8.58783	0.01511		8.58563	0.8772	228256
8.61839	0.03337		8.59602	0.01478		8.59382	0.88644	227315
8.62658	0.0342		8.60421	0.01458		8.60201	0.89527	226378
8.63477	0.03499		8.6124	0.01456		8.6102	0.90364	225422
8.64296	0.03572		8.62059	0.01473		8.61839	0.91155	224441
8.65115	0.03649		8.62878	0.0151		8.62658	0.91897	223422
8.65934	0.03725		8.63697	0.01566		8.63477	0.92596	222376
8.66753	0.03795		8.64516	0.01636		8.64296	0.93262	221373
8.67572	0.03865		8.65335	0.01717		8.65115	0.93897	220405
8.68391	0.03942		8.66154	0.01803		8.65934	0.94499	219427
8.6921	0.04023		8.66973	0.0189		8.66753	0.95063	218407
8.70029	0.04102		8.67792	0.01975		8.67572	0.95591	217363
8.70848	0.04179		8.68611	0.02055		8.68391	0.96074	216271
8.71667	0.04256		8.6943	0.0213		8.6921	0.96515	215144
8.72486	0.04337		8.70249	0.022		8.70029	0.96919	214007
8.73304	0.04421		8.71068	0.02267		8.70848	0.97283	212833
8.74123	0.04507		8.71887	0.02335		8.71667	0.97615	211640
8.74942	0.046		8.72706	0.02407		8.72486	0.97922	210450
8.75761	0.04696		8.73525	0.02487		8.73304	0.98208	209285
8.7658	0.04791		8.74344	0.0258		8.74123	0.98469	208116
8.77399	0.04883		8.75163	0.02689		8.74942	0.98699	206939
8.78218	0.0498		8.75982	0.02816		8.75761	0.98901	205758
8.79037	0.05094		8.76801	0.02964		8.7658	0.99083	204600
8.79856	0.0523		8.7762	0.03135		8.77399	0.99244	203457
8.80675	0.05378		8.78439	0.03329		8.78218	0.9938	202304
8.81494	0.05539		8.79258	0.03543		8.79037	0.995	201176
8.82313	0.0571		8.80077	0.03775		8.79856	0.9961	200083
8.83132	0.05887		8.80896	0.0402		8.80675	0.99706	199017
8.83951	0.06078		8.81715	0.04272		8.81494	0.99789	197969
8.8477	0.06292		8.82534	0.04528		8.82313	0.99863	196958
8.85589	0.06522		8.83353	0.04784		8.83132	0.99929	195992
8.86408	0.06772		8.84172	0.05042		8.83951	0.99973	195026
8.87227	0.07064		8.84991	0.05305		8.8477	0.99995	194064
8.88046	0.07409		8.8581	0.05578		8.85589	1	193109
8.88865	0.07819		8.86629	0.05865		8.86408	0.99981	192152
8.89684	0.08373		8.87448	0.06171		8.87227	0.99933	191195
8.90503	0.08992		8.88267	0.06495		8.88046	0.99867	190258
8.91322	0.09626		8.89086	0.06839		8.88865	0.99781	189332
8.92141	0.10333		8.89905	0.07202		8.89684	0.99674	188406
8.9296	0.11139		8.90724	0.07585		8.90503	0.9956	187532
8.93779	0.12067		8.91542	0.07992		8.91322	0.9943	186703
8.94598	0.13114		8.92361	0.08426		8.92141	0.99288	185927
8.95417	0.14228		8.9318	0.08891		8.9296	0.99119	185145
8.96236	0.15424		8.93999	0.09388		8.93779	0.98901	184298
8.97055	0.16699		8.94818	0.09915		8.94598	0.98647	183429
8.97874	0.18061		8.95637	0.10465		8.95417	0.98368	182565
8.98693	0.19532		8.96456	0.11027		8.96236	0.98064	181700
8.99512	0.21146		8.97275	0.1159		8.97055	0.97739	180857
9.00331	0.22899		8.98094	0.12143		8.97874	0.97385	180021
9.0115	0.24668		8.98913	0.12679		8.98693	0.97001	179172
9.01969	0.26463		8.99732	0.13193		8.99512	0.96595	178341
9.02788	0.28344		9.00551	0.13684		9.00331	0.96154	177482
9.03607	0.30326		9.0137	0.14155		9.0115	0.95695	176648
9.04426	0.32353		9.02189	0.14608		9.01969	0.95217	175848
9.05245	0.34414		9.03008	0.15048		9.02788	0.94689	174974
9.06064	0.36545		9.03827	0.15476		9.03607	0.94122	174053
9.06883	0.38787		9.04646	0.15899		9.04426	0.93533	173150
9.07702	0.41058		9.05465	0.1632		9.05245	0.92918	172235
9.08521	0.43299		9.06284	0.16743		9.06064	0.92272	171301
9.0934	0.45551		9.07103	0.17171		9.06883	0.91598	170341
9.10159	0.47817		9.07922	0.17605		9.07702	0.90896	169317
9.10977	0.50074		9.08741	0.18045		9.08521	0.90188	168255
9.11796	0.52337		9.0956	0.18486		9.0934	0.89467	167244
9.12615	0.54621		9.10379	0.18924		9.10159	0.88695	166206
9.13434	0.56909		9.11198	0.19354		9.10977	0.87881	165106
9.14253	0.59188		9.12017	0.1977		9.11796	0.8704	163962
9.15072	0.61461		9.12836	0.20172		9.12615	0.86191	162815
9.15891	0.63667		9.13655	0.20557		9.13434	0.85367	161726
9.1671	0.65763		9.14474	0.20925		9.14253	0.84564	160653
9.17529	0.67752	140976	9.15293	0.21276		9.15072	0.83774	159636
9.18348	0.69657	140517	9.16112	0.2161		9.15891	0.82967	158618
9.19167	0.71522	140071	9.16931	0.21923		9.1671	0.82123	157524
9.19986	0.73376	139659	9.1775	0.22214		9.17529	0.81273	156424
9.20805	0.75214	139255	9.18569	0.2248		9.18348	0.80418	155295
9.21624	0.77036	138978	9.19388	0.22721		9.19167	0.79541	154087
9.22443	0.78814	138771	9.20207	0.22939		9.19986	0.78669	152931
9.23262	0.80534	138531	9.21026	0.23139		9.20805	0.77798	151791
9.24081	0.82213	138292	9.21845	0.2333		9.21624	0.76903	150552
9.249	0.83852	138085	9.22664	0.23521		9.22443	0.75995	149252
9.25719	0.85443	137930	9.23483	0.23719		9.23262	0.75092	147938
9.26538	0.86967	137788	9.24302	0.2393		9.24081	0.742	146623
9.27357	0.88414	137633	9.25121	0.24151		9.249	0.73315	145291
9.28176	0.89786	137471	9.2594	0.2438		9.25719	0.72443	143954
9.28995	0.91077	137289	9.26759	0.24608		9.26538	0.71592	142621
9.29814	0.92289	137101	9.27578	0.24831		9.27357	0.7077	141314
9.30633	0.93412	136882	9.28397	0.25045		9.28176	0.69976	140020
9.31452	0.94449	136643	9.29216	0.25246		9.28995	0.69212	138758
9.32271	0.95401	136393	9.30034	0.25434		9.29814	0.68482	137557
9.3309	0.96272	136128	9.30853	0.25607		9.30633	0.67786	136423
9.33909	0.97052	135849	9.31672	0.25763		9.31452	0.67112	135311
9.34728	0.97736	135568	9.32491	0.259		9.32271	0.66457	134214
9.35547	0.98317	135251	9.3331	0.26017		9.3309	0.65833	133157
9.36366	0.98794	134881	9.34129	0.26114		9.33909	0.65244	132134
9.37185	0.99201	134503	9.34948	0.26195		9.34728	0.64683	131149
9.38004	0.99538	134120	9.35767	0.26263		9.35547	0.64148	130197
9.38823	0.99779	133724	9.36586	0.26325		9.36366	0.63631	129262
9.39642	0.99938	133334	9.37405	0.26388		9.37185	0.63126	128320
9.40461	1	132909	9.38224	0.26456		9.38004	0.62634	127365
9.4128	0.99979	132476	9.39043	0.26538		9.38823	0.62154	126399
9.42099	0.99898	132081	9.39862	0.26639		9.39642	0.61692	125442
9.42918	0.99755	131717	9.40681	0.26766		9.40461	0.61254	124519
9.43737	0.99518	131332	9.415	0.26924		9.4128	0.6084	123631
9.44556	0.99177	130885	9.42319	0.27118		9.42099	0.60448	122760
9.45375	0.98756	130411	9.43138	0.27353		9.42918	0.60075	121909
9.46194	0.9827	129936	9.43957	0.27629		9.43737	0.59721	121088
9.47013	0.97713	129446	9.44776	0.27949		9.44556	0.59382	120296
9.47832	0.97073	128919	9.45595	0.28311		9.45375	0.59059	119536
9.48651	0.96377	128400	9.46414	0.28715		9.46194	0.58741	118770
9.49469	0.95664	127942	9.47233	0.29158		9.47013	0.58431	118007
9.50288	0.94942	127532	9.48052	0.29639		9.47832	0.5814	117282
9.51107	0.94186	127134	9.48871	0.30158		9.48651	0.57865	116588
9.51926	0.93365	126698	9.4969	0.30717		9.49469	0.57604	115899
9.52745	0.92473	126195	9.50509	0.3132		9.50288	0.57354	115207
9.53564	0.91556	125746	9.51328	0.31973		9.51107	0.57114	114538
9.54383	0.90569	125288	9.52147	0.32682		9.51926	0.56882	113892
9.55202	0.89478	124725	9.52966	0.33453		9.52745	0.56656	113286
9.56021	0.88318	124085	9.53785	0.3429		9.53564	0.56433	112702
9.5684	0.87128	123420	9.54604	0.35196		9.54383	0.56211	112105
9.57659	0.85898	122743	9.55423	0.36174		9.55202	0.55989	111489
9.58478	0.84629	122039	9.56242	0.37226		9.56021	0.55774	110867
9.59297	0.83376	121430	9.57061	0.38353		9.5684	0.55568	110255
9.60116	0.82165	121066	9.5788	0.39556		9.57659	0.55368	109648
9.60935	0.80877	120593	9.58699	0.40831		9.58478	0.55172	109053
9.61754	0.79534	119349	9.59518	0.42172		9.59297	0.54974	108451
9.62573	0.78211		9.60337	0.43568		9.60116	0.54774	107841
9.63392	0.76882		9.61156	0.45008		9.60935	0.54573	107271
9.64211	0.75503		9.61975	0.46479		9.61754	0.54368	106718
9.6503	0.74098		9.62794	0.47973		9.62573	0.54161	106178
9.65849	0.72693		9.63613	0.49487		9.63392	0.53956	105652
9.66668	0.713		9.64432	0.51023		9.64211	0.53744	105123
9.67487	0.69925		9.65251	0.52586		9.6503	0.5353	104591
9.68306	0.68577		9.6607	0.54179		9.65849	0.53317	104074
9.69125	0.67228		9.66889	0.55807		9.66668	0.53105	103581
9.69944	0.65887		9.67707	0.57467		9.67487	0.52889	103113
9.70763	0.64582		9.68526	0.59157		9.68306	0.52672	102662
9.71582	0.63312		9.69345	0.60873		9.69125	0.52455	102238
9.72401	0.62035		9.70164	0.62611		9.69944	0.52231	101816
9.7322	0.6075		9.70983	0.64367		9.70763	0.51997	101383
9.74039	0.59483		9.71802	0.66137		9.71582	0.51756	100946
9.74858	0.58233		9.72621	0.67915		9.72401	0.51516	100536
9.75677	0.57012		9.7344	0.69694		9.7322	0.51283	100183
9.76496	0.55814		9.74259	0.71467		9.74039	0.51059	99905.9
9.77315	0.54633		9.75078	0.73226		9.74858	0.50814	99602.9
9.78134	0.53452		9.75897	0.74964		9.75677	0.50549	99266.2
9.78953	0.52285		9.76716	0.76676		9.76496	0.50288	98967.8
9.79772	0.51149		9.77535	0.78355		9.77315	0.50011	98661.4
9.80591	0.50049		9.78354	0.79999		9.78134	0.49709	98311.6
9.8141	0.48958		9.79173	0.81604		9.78953	0.49389	97929.9
9.82229	0.47867		9.79992	0.83166	78365.7	9.79772	0.49067	97565.5
9.83048	0.46804		9.80811	0.84682	78439.8	9.80591	0.48753	97259.1
9.83867	0.45782		9.8163	0.86146	78498.5	9.8141	0.48437	96968.8
9.84686	0.44798		9.82449	0.87555	78551.8	9.82229	0.48109	96641.6
9.85505	0.43848		9.83268	0.88904	78663	9.83048	0.47772	96288.4
9.86324	0.42907		9.84087	0.90187	78849.4	9.83867	0.47428	96029.3
9.87142	0.41962		9.84906	0.91403	79099.7	9.84686	0.47053	95776.3
9.87961	0.41031		9.85725	0.92549	79440.2	9.85505	0.46656	95522.7
9.8878	0.40115		9.86544	0.93625	79712.8	9.86324	0.46234	95247
9.89599	0.39193		9.87363	0.94628	79827.1	9.87142	0.45795	94950.8
9.90418	0.38265		9.88182	0.95554	79878.3	9.87961	0.45332	94601.7
9.91237	0.37356		9.89001	0.96401	79945.3	9.8878	0.44843	94197.5
9.92056	0.36465		9.8982	0.97164	80050.2	9.89599	0.4434	93800.5
9.92875	0.35588		9.90639	0.97841	80191.1	9.90418	0.43819	93394.9
9.93694	0.34724		9.91458	0.9843	80352.2	9.91237	0.43276	92961.2
9.94513	0.33862		9.92277	0.98929	80530.1	9.92056	0.42733	92541.4
9.95332	0.33021		9.93096	0.99338	80772.3	9.92875	0.42191	92124.2
9.96151	0.32215		9.93915	0.99653	81069.1	9.93694	0.41649	90916.3
9.9697	0.31428		9.94734	0.99871	81297.9	9.94513	0.41089
9.97789	0.30658		9.95553	0.99988	81469.7	9.95332	0.40507
9.98608	0.29913		9.96372	1	81554.1	9.96151	0.39922
9.99427	0.29195		9.97191	0.99906	81638	9.9697	0.39348
10.0025	0.285		9.9801	0.99706	81698.1	9.97789	0.38759
10.0107	0.27828		9.98829	0.99404	81739	9.98608	0.38144
10.0188	0.27169		9.99648	0.99005	81758.9	9.99427	0.37518
10.027	0.26526		10.0047	0.98512	81770.3	10.0025	0.36889
10.0352	0.25899		10.0129	0.97929	81784.5	10.0107	0.36263
10.0434	0.25287		10.0211	0.97256	81807	10.0188	0.35637
10.0516	0.24698		10.0292	0.96493	81839.5	10.027	0.35023
10.0598	0.24134		10.0374	0.95638	81868.6	10.0352	0.34403
10.068	0.2359		10.0456	0.94695	81873.7	10.0434	0.33768
10.0762	0.23056		10.0538	0.93669	81841.6	10.0516	0.33142
10.0844	0.22534		10.062	0.92569	81766.1	10.0598	0.32518
10.0925	0.22028		10.0702	0.91407	81651.3	10.068	0.31883
10.1007	0.21541		10.0784	0.90198	81524.3	10.0762	0.31247
10.1089	0.2107		10.0866	0.88952	81414.6	10.0844	0.30612
10.1171	0.20615		10.0947	0.87679	81289	10.0925	0.29983
10.1253	0.20162		10.1029	0.86384		10.1007	0.2937
10.1335	0.19716		10.1111	0.85069		10.1089	0.28776
10.1417	0.19285		10.1193	0.83734		10.1171	0.28177
10.1499	0.18864		10.1275	0.82376		10.1253	0.27565
10.1581	0.18453		10.1357	0.80992		10.1335	0.26961
10.1663	0.18057		10.1439	0.79583		10.1417	0.26378
10.1745	0.17677		10.1521	0.78147		10.1499	0.25818
10.1826	0.17311		10.1603	0.76687		10.1581	0.25274
10.1908	0.16954		10.1685	0.75205		10.1663	0.24732
10.199	0.16609		10.1767	0.73703		10.1745	0.24199
10.2072	0.16279		10.1848	0.72181		10.1826	0.23672
10.2154	0.1596		10.193	0.70639		10.1908	0.23127
10.2236	0.15647		10.2012	0.69078		10.199	0.22568
10.2318	0.15335		10.2094	0.675		10.2072	0.22013
10.24	0.1502		10.2176	0.65909		10.2154	0.21474
10.2482	0.14702		10.2258	0.64313		10.2236	0.20949
10.2563	0.1439		10.234	0.62719		10.2318	0.20437
10.2645	0.14083		10.2422	0.61137		10.24	0.19931
10.2727	0.13779		10.2504	0.59572		10.2482	0.19435
10.2809	0.13483		10.2585	0.58025		10.2563	0.18951
10.2891	0.13199		10.2667	0.56499		10.2645	0.18479
10.2973	0.12929		10.2749	0.54993		10.2727	0.18008
10.3055	0.12669		10.2831	0.53507		10.2809	0.17538
10.3137	0.12418		10.2913	0.52044		10.2891	0.17076
10.3219	0.12171		10.2995	0.50604		10.2973	0.16631
10.33	0.11926		10.3077	0.4919		10.3055	0.16206
10.3382	0.11679		10.3159	0.47803		10.3137	0.15797
10.3464	0.11432		10.3241	0.46444		10.3219	0.154
10.3546	0.11196		10.3323	0.45111		10.33	0.15016
10.3628	0.10973		10.3405	0.43805		10.3382	0.14647
10.371	0.10761		10.3486	0.42524		10.3464	0.14284
10.3792	0.1056		10.3568	0.41267		10.3546	0.13927
10.3874	0.10366		10.365	0.40033		10.3628	0.1358
10.3956	0.10173		10.3732	0.38825		10.371	0.13244
10.4038	0.09986		10.3814	0.37643		10.3792	0.12916
10.4119	0.09806		10.3896	0.36493		10.3874	0.12597
10.4201	0.09631		10.3978	0.35376		10.3956	0.1229
10.4283	0.09458		10.406	0.34295		10.4038	0.11993
10.4365	0.09286		10.4142	0.33252		10.4119	0.11707
10.4447	0.09119		10.4223	0.32249		10.4201	0.11431
10.4529	0.08951		10.4305	0.31287		10.4283	0.11165
10.4611	0.08787		10.4387	0.30366		10.4365	0.10912
10.4693	0.08669		10.4469	0.29484		10.4447	0.10668
10.4775	0.0868		10.4551	0.28639		10.4529	0.10427
10.4857	0.08738		10.4633	0.27822		10.4611	0.10189
10.4939	0.0876		10.4715	0.27025		10.4693	0.0996
10.502	0.08669		10.4797	0.26238		10.4775	0.09742
10.5102	0.08508		10.4879	0.25455		10.4857	0.09533
10.5184	0.08348		10.4961	0.24673		10.4939	0.09328
10.5266	0.08195		10.5042	0.23893		10.502	0.09127
10.5348	0.08045		10.5124	0.2312		10.5102	0.08927
10.543	0.07887		10.5206	0.22359		10.5184	0.08727
10.5512	0.07729		10.5288	0.21617		10.5266	0.0853
10.5594	0.07579		10.537	0.20898		10.5348	0.08343
10.5676	0.07438		10.5452	0.20206		10.543	0.08164
10.5757	0.07305		10.5534	0.19544		10.5512	0.07995
10.5839	0.07168		10.5616	0.18914		10.5594	0.07829
10.5921	0.07019		10.5698	0.18317		10.5676	0.07665
10.6003	0.06872		10.5779	0.17753		10.5757	0.07506
10.6085	0.06734		10.5861	0.17221		10.5839	0.07345
10.6167	0.06614		10.5943	0.16717		10.5921	0.07183
10.6249	0.06509		10.6025	0.16235		10.6003	0.07026
10.6331	0.06408		10.6107	0.15768		10.6085	0.06876
10.6413	0.0631		10.6189	0.1531		10.6167	0.06732
10.6494	0.06202		10.6271	0.14857		10.6249	0.06594
10.6576	0.06084		10.6353	0.14407		10.6331	0.06459
10.6658	0.05968		10.6435	0.13959		10.6413	0.06325
10.674	0.05855		10.6517	0.13514		10.6494	0.06195
10.6822	0.05741		10.6599	0.13074		10.6576	0.06063
10.6904	0.05628		10.668	0.1264		10.6658	0.05931
10.6986	0.05529		10.6762	0.12211		10.674	0.05802
10.7068	0.05446		10.6844	0.1179		10.6822	0.05676
10.715	0.05368		10.6926	0.11378		10.6904	0.05552
10.7232	0.05292		10.7008	0.10974		10.6986	0.05432
10.7314	0.05219		10.709	0.1058		10.7068	0.05318
10.7395	0.05149		10.7172	0.10197		10.715	0.0521
10.7477	0.05079		10.7254	0.09826		10.7232	0.05101
10.7559	0.05007		10.7336	0.09471		10.7314	0.04994
10.7641	0.04932		10.7417	0.09131		10.7395	0.04893
10.7723	0.04845		10.7499	0.08807		10.7477	0.04796
10.7805	0.04755		10.7581	0.08499		10.7559	0.04703
10.7887	0.04665		10.7663	0.08206		10.7641	0.04613
10.7969	0.04573		10.7745	0.07926		10.7723	0.04526
10.8051	0.04476		10.7827	0.07658		10.7805	0.04443
10.8133	0.04386		10.7909	0.07402		10.7887	0.04368
10.8214	0.04312		10.7991	0.07158		10.7969	0.04298
10.8296	0.04258		10.8073	0.06927		10.8051	0.04232
10.8378	0.04215		10.8155	0.06706		10.8133	0.0417
10.846	0.04173		10.8236	0.06496		10.8214	0.04115
10.8542	0.04133		10.8318	0.06296		10.8296	0.04063
10.8624	0.04092		10.84	0.06103		10.8378	0.0401
10.8706	0.04041		10.8482	0.05916		10.846	0.03953
10.8788	0.03978		10.8564	0.05735		10.8542	0.03887
10.887	0.03913		10.8646	0.05559		10.8624	0.03816
10.8951	0.03849		10.8728	0.05388		10.8706	0.03747
10.9033	0.03783		10.881	0.05222		10.8788	0.03681
10.9115	0.03717		10.8892	0.0506		10.887	0.03613
10.9197	0.03652		10.8973	0.04903		10.8951	0.03544
10.9279	0.03587		10.9055	0.04752		10.9033	0.03478
10.9361	0.03514		10.9137	0.04606		10.9115	0.03412
10.9443	0.03432		10.9219	0.04465		10.9197	0.03343
10.9525	0.0335		10.9301	0.04328		10.9279	0.0327
10.9607	0.03272		10.9383	0.04193		10.9361	0.03198
10.9689	0.03207		10.9465	0.04058		10.9443	0.03131
10.9771	0.03154		10.9547	0.03922		10.9525	0.0307
10.9852	0.03108		10.9629	0.03783		10.9607	0.03016
10.9934	0.03063		10.9711	0.03642		10.9689	0.02962
11.0016	0.03016		10.9793	0.03499		10.9771	0.02907
11.0098	0.02964		10.9874	0.03358		10.9852	0.02851
11.018	0.02909		10.9956	0.03218		10.9934	0.02792
11.0262	0.02854		11.0038	0.03079		11.0016	0.02732
11.0344	0.02794		11.012	0.02943		11.0098	0.02676
11.0426	0.02727		11.0202	0.02809		11.018	0.02622
11.0508	0.02662		11.0284	0.02679		11.0262	0.02567
11.0589	0.02601		11.0366	0.02555		11.0344	0.02514
11.0671	0.02543		11.0448	0.02441		11.0426	0.02464
11.0753	0.02484		11.053	0.0234		11.0508	0.02416
11.0835	0.02425		11.0611	0.02256		11.0589	0.02376
11.0917	0.02374		11.0693	0.0219		11.0671	0.02342
11.0999	0.02331		11.0775	0.02139		11.0753	0.02311
11.1081	0.02291		11.0857	0.02102		11.0835	0.02281
11.1163	0.02252		11.0939	0.02074		11.0917	0.02252
11.1245	0.02213		11.1021	0.02052		11.0999	0.02225
11.1326	0.02168		11.1103	0.02032		11.1081	0.02198
11.1408	0.02118		11.1185	0.02009		11.1163	0.02159
11.149	0.02072		11.1267	0.0198		11.1245	0.02109
11.1572	0.0203		11.1349	0.01942		11.1326	0.02068
11.1654	0.01993		11.1431	0.01892		11.1408	0.0204
11.1736	0.01958		11.1512	0.01831		11.149	0.02015
11.1818	0.01924		11.1594	0.01761		11.1572	0.01987
11.19	0.0189		11.1676	0.01688		11.1654	0.01953
11.1982	0.01848		11.1758	0.01617		11.1736	0.01913
11.2064	0.01802		11.184	0.01556		11.1818	0.01872
11.2145	0.01749		11.1922	0.01508		11.19	0.01828
11.2227	0.01692		11.2004	0.01476		11.1982	0.01781
11.2309	0.01636		11.2086	0.01457		11.2064	0.01734
11.2391	0.01577		11.2167	0.01448		11.2145	0.0169
11.2473	0.01524		11.2249	0.01442		11.2227	0.01649
11.2555	0.015		11.2331	0.01431		11.2309	0.01608
11.2637	0.01493		11.2413	0.01414		11.2391	0.01568
11.2719	0.01485		11.2495	0.01387		11.2473	0.0153
11.2801	0.01474		11.2577	0.01354		11.2555	0.01487
11.2883	0.01455		11.2659	0.01317		11.2637	0.01441
11.2965	0.0142		11.2741	0.01279		11.2719	0.01398
11.3046	0.0137		11.2823	0.01243		11.2801	0.01355
11.3128	0.01326		11.2905	0.01212		11.2883	0.01312
11.321	0.01291		11.2987	0.01185		11.2965	0.01266
11.3292	0.01259		11.3068	0.0116		11.3046	0.01221
11.3374	0.0123		11.315	0.01136		11.3128	0.0118
11.3456	0.01199		11.3232	0.01108		11.321	0.01143
11.3538	0.01163		11.3314	0.01072		11.3292	0.01109
11.362	0.01122		11.3396	0.01027		11.3374	0.01082
11.3702	0.0108		11.3478	0.00972		11.3456	0.01061
11.3783	0.01032		11.356	0.00911		11.3538	0.01042
11.3865	0.0098		11.3642	0.00848		11.362	0.01024
11.3947	0.00931		11.3724	0.00789		11.3702	0.01006
11.4029	0.00889		11.3805	0.00741		11.3783	0.00989
11.4111	0.00856		11.3887	0.00705		11.3865	0.00973
11.4193	0.00836		11.3969	0.00682		11.3947	0.00954
11.4275	0.00833		11.4051	0.00669		11.4029	0.00935
11.4357	0.00831		11.4133	0.00662		11.4111	0.00916
11.4439	0.00821		11.4215	0.00656		11.4193	0.00898
11.452	0.00799		11.4297	0.00648		11.4275	0.00875
11.4602	0.00769		11.4379	0.00634		11.4357	0.00849
11.4684	0.00735		11.4461	0.00617		11.4439	0.00826
11.4766	0.00692		11.4543	0.00596		11.452	0.00808
11.4848	0.00655		11.4625	0.00574		11.4602	0.00793
11.493	0.0063		11.4706	0.0055		11.4684	0.00785
11.5012	0.00607		11.4788	0.00523		11.4766	0.00779
11.5094	0.00586		11.487	0.00491		11.4848	0.00769
11.5176	0.00575		11.4952	0.00452		11.493	0.0075
11.5258	0.00572		11.5034	0.00405		11.5012	0.00725
11.534	0.00567		11.5116	0.00351		11.5094	0.00697
11.5421	0.00557		11.5198	0.00291		11.5176	0.00669
11.5503	0.00537		11.528	0.00228		11.5258	0.00642
11.5585	0.00512		11.5362	0.00163		11.534	0.00615
11.5667	0.0049		11.5443	0.000980003		11.5421	0.00588
11.5749	0.00473		11.5525	0.00034289		11.5503	0.00563
11.5831	0.00458		11.5607	-0.000277162		11.5585	0.00542
11.5913	0.00441		11.5689	-0.000875893		11.5667	0.00522
11.5995	0.0042		11.5771	-0.00145		11.5749	0.00503
11.6077	0.00393		11.5853	-0.002		11.5831	0.00486
11.6159	0.0036		11.5935	-0.00251		11.5913	0.0047
11.624	0.00324		11.6017	-0.00299		11.5995	0.00454
11.6322	0.0029		11.6099	-0.00344		11.6077	0.00439
11.6404	0.00257		11.6181	-0.00384		11.6159	0.00424
11.6486	0.00226		11.6262	-0.00421		11.624	0.00409
11.6568	0.00198		11.6344	-0.00453		11.6322	0.00397
11.665	0.00172		11.6426	-0.0048		11.6404	0.00387
11.6732	0.00163		11.6508	-0.00501		11.6486	0.00375
11.6814	0.00163		11.659	-0.00515		11.6568	0.00363
11.6896	0.00162		11.6672	-0.00523		11.665	0.00353
11.6977	0.00157		11.6754	-0.00522		11.6732	0.00343
11.7059	0.00147		11.6836	-0.00516		11.6814	0.00331
11.7141	0.00132		11.6918	-0.00504		11.6896	0.00317
11.7223	0.00118		11.6999	-0.00491		11.6977	0.00303
11.7305	0.00102		11.7081	-0.00477		11.7059	0.00289
11.7387	0.000806557		11.7163	-0.00466		11.7141	0.00273
11.7469	0.000500329		11.7245	-0.00458		11.7223	0.00257
11.7551	0.000100267		11.7327	-0.00451		11.7305	0.00243
11.7633	-0.000123807		11.7409	-0.00445		11.7387	0.0023
11.7715	-0.000176353		11.7491	-0.00435		11.7469	0.00219
11.7797	-0.000174086		11.7573	-0.0042		11.7551	0.00209
11.7878	-0.000143857		11.7655	-0.00399		11.7633	0.00199
11.796	-0.000101843		11.7737	-0.00372		11.7715	0.00187
11.8042	-4.65492e-05		11.7819	-0.0034		11.7797	0.00169
11.8124	-2.5864e-05		11.79	-0.00304		11.7878	0.00148
11.8206	-6.89099e-05		11.7982	-0.00266		11.796	0.00126
11.8288	-0.000104371		11.8064	-0.00226		11.8042	0.00118
11.837	-0.000108342		11.8146	-0.00186		11.8124	0.0012
11.8452	-8.86746e-05		11.8228	-0.00146		11.8206	0.00121
11.8534	-4.07518e-05		11.831	-0.00106		11.8288	0.0012
11.8615	7.88455e-05		11.8392	-0.000679295		11.837	0.00116
11.8697	0.000287003		11.8474	-0.000341469		11.8452	0.00111
11.8779	0.000497398		11.8556	-6.67411e-05		11.8534	0.00107
11.8861	0.000659504		11.8637	0.000138541		11.8615	0.00107
11.8943	0.000796365		11.8719	0.000286915		11.8697	0.00108
11.9025	0.000943298		11.8801	0.000409253		11.8779	0.00107
11.9107	0.00111		11.8883	0.000545328		11.8861	0.00105
11.9189	0.00134		11.8965	0.000731275		11.8943	0.00101
11.9271	0.00161		11.9047	0.000985974		11.9025	0.000926195
11.9352	0.00188		11.9129	0.0013		11.9107	0.000830118
11.9434	0.0022		11.9211	0.00166		11.9189	0.000740007
11.9516	0.00255		11.9293	0.00201		11.9271	0.000656542
11.9598	0.00287		11.9375	0.00231		11.9352	0.000636292
11.968	0.00315		11.9456	0.00256		11.9434	0.000685838
11.9762	0.00336		11.9538	0.00275		11.9516	0.000737453
11.9844	0.0036		11.962	0.0029		11.9598	0.0007596
11.9926	0.00395		11.9702	0.00302		11.968	0.00073153
12.0008	0.00435		11.9784	0.00315		11.9762	0.00068428
12.009	0.00474		11.9866	0.00329		11.9844	0.000764518
12.0172	0.00511		11.9948	0.00345		11.9926	0.000890234
12.0253	0.00545		12.003	0.00361		12.0008	0.000955906
12.0335	0.00569		12.0112	0.00374		12.009	0.000922802
12.0417	0.00581		12.0193	0.00382		12.0172	0.000761058
12.0499	0.00607		12.0275	0.00382		12.0253	0.000536792
12.0581	0.00645		12.0357	0.00374		12.0335	0.000344052
12.0663	0.00685		12.0439	0.00356		12.0417	0.000187997
12.0745	0.00725		12.0521	0.0033		12.0499	5.02453e-05
12.0827	0.00758		12.0603	0.003		12.0581	-6.82594e-05
12.0909	0.0078		12.0685	0.00267		12.0663	-0.000179643
12.0991	0.00797		12.0767	0.00235		12.0745	-0.000291888
12.1072	0.00811		12.0849	0.00206		12.0827	-0.000378084
12.1154	0.00823		12.0931	0.00179		12.0909	-0.000444297
12.1236	0.00841		12.1013	0.00156		12.0991	-0.000506494
12.1318	0.00863		12.1094	0.00136		12.1072	-0.000568626
12.14	0.00883		12.1176	0.00122		12.1154	-0.000632924
12.1482	0.00888		12.1258	0.00111		12.1236	-0.000691266
12.1564	0.00883		12.134	0.00105		12.1318	-0.000743731
12.1646	0.00874		12.1422	0.00105		12.14	-0.000793994
12.1728	0.00865		12.1504	0.00109		12.1482	-0.000841404
12.1809	0.0086		12.1586	0.00117		12.1564	-0.000885967
12.1891	0.00864		12.1668	0.0013		12.1646	-0.00094405
12.1973	0.00874		12.175	0.00148		12.1728	-0.00102
12.2055	0.00879		12.1831	0.00171		12.1809	-0.00112
12.2137	0.00872		12.1913	0.00198		12.1891	-0.00123
12.2219	0.00851		12.1995	0.00231		12.1973	-0.00134
12.2301	0.00822		12.2077	0.00268		12.2055	-0.0014
12.2383	0.00789		12.2159	0.00307		12.2137	-0.00143
12.2465	0.00751		12.2241	0.00346		12.2219	-0.00144
12.2546	0.00709		12.2323	0.00384		12.2301	-0.0014
12.2628	0.00674		12.2405	0.00417		12.2383	-0.00133
12.271	0.00642		12.2487	0.00448		12.2465	-0.00125
12.2792	0.00607		12.2569	0.00476		12.2546	-0.00119
12.2874	0.00573		12.2651	0.00503		12.2628	-0.00119
12.2956	0.00546		12.2732	0.00531		12.271	-0.00129
12.3038	0.00525		12.2814	0.0056		12.2792	-0.00141
12.312	0.00498		12.2896	0.0059		12.2874	-0.00151
12.3202	0.00462		12.2978	0.00622		12.2956	-0.00159
12.3284	0.00416		12.306	0.00654		12.3038	-0.00167
12.3366	0.00365		12.3142	0.00687		12.312	-0.00176
12.3447	0.00312		12.3224	0.0072		12.3202	-0.00185
12.3529	0.00259		12.3306	0.00755		12.3284	-0.00193
12.3611	0.00205		12.3387	0.00791		12.3366	-0.002
12.3693	0.0015		12.3469	0.00829		12.3447	-0.00206
12.3775	0.000975942		12.3551	0.00868		12.3529	-0.00201
12.3857	0.000493239		12.3633	0.00905		12.3611	-0.00185
12.3939	1.5735e-05		12.3715	0.00938		12.3693	-0.00166
12.4021	-0.000466735		12.3797	0.00967		12.3775	-0.00149
12.4103	-0.000787927		12.3879	0.00992		12.3857	-0.00134
12.4184	-0.000971027		12.3961	0.01016		12.3939	-0.00123
12.4266	-0.0011		12.4043	0.0104		12.4021	-0.00114
12.4348	-0.00109		12.4125	0.01067		12.4103	-0.00101
12.443	-0.000951079		12.4207	0.01099		12.4184	-0.000900221
12.4512	-0.000879924		12.4288	0.01137		12.4266	-0.00090539
12.4594	-0.000961935		12.437	0.01183		12.4348	-0.000984951
12.4676	-0.00131		12.4452	0.01237		12.443	-0.00111
12.4758	-0.00166		12.4534	0.01299		12.4512	-0.00122
12.484	-0.0019		12.4616	0.01366		12.4594	-0.00125
12.4922	-0.00211		12.4698	0.01437		12.4676	-0.00123
12.5003	-0.00228		12.478	0.01506		12.4758	-0.00115
12.5085	-0.00242		12.4862	0.0157		12.484	-0.000964634
12.5167	-0.00242		12.4944	0.01626		12.4922	-0.000707621
12.5249	-0.00232		12.5025	0.01672		12.5003	-0.000491334
12.5331	-0.0022		12.5107	0.01706		12.5085	-0.000356188
12.5413	-0.00212		12.5189	0.01729		12.5167	-0.000181834
12.5495	-0.00217		12.5271	0.01743		12.5249	4.71585e-05
12.5577	-0.00244		12.5353	0.0175		12.5331	0.000191714
12.5659	-0.00281		12.5435	0.01754		12.5413	0.000192328
12.574	-0.00313		12.5517	0.01758		12.5495	0.000134053
12.5822	-0.00334		12.5599	0.01765		12.5577	7.93413e-05
12.5904	-0.00337		12.5681	0.01778		12.5659	1.78564e-05
12.5986	-0.0033		12.5763	0.01798		12.574	-6.15019e-05
12.6068	-0.00334		12.5845	0.01828		12.5822	-0.000193263
12.615	-0.00355		12.5926	0.01865		12.5904	-0.00035285
12.6232	-0.00375		12.6008	0.01911		12.5986	-0.000512804
12.6314	-0.00383		12.609	0.01964		12.6068	-0.000657468
12.6396	-0.00381		12.6172	0.0202		12.615	-0.000784678
12.6478	-0.00376		12.6254	0.02077		12.6232	-0.000905673
12.656	-0.0037		12.6336	0.02132		12.6314	-0.00102
12.6641	-0.00365		12.6418	0.02182		12.6396	-0.00112
12.6723	-0.00363		12.65	0.02224		12.6478	-0.00121
12.6805	-0.00364		12.6582	0.02256		12.656	-0.00129
12.6887	-0.00358		12.6663	0.02281		12.6641	-0.00132
12.6969	-0.00339		12.6745	0.02298		12.6723	-0.00133
12.7051	-0.00314		12.6827	0.0231		12.6805	-0.00133
12.7133	-0.00291		12.6909	0.02321		12.6887	-0.00135
12.7215	-0.0027		12.6991	0.02333		12.6969	-0.00142
12.7297	-0.0026		12.7073	0.02348		12.7051	-0.00149
12.7378	-0.00265		12.7155	0.02369		12.7133	-0.00153
12.746	-0.003		12.7237	0.02396		12.7215	-0.00157
12.7542	-0.00356		12.7319	0.02429		12.7297	-0.00162
12.7624	-0.00405		12.7401	0.02469		12.7378	-0.00167
12.7706	-0.00427		12.7482	0.02515		12.746	-0.00175
12.7788	-0.00402		12.7564	0.02568		12.7542	-0.00186
12.787	-0.00359		12.7646	0.02626		12.7624	-0.00192
12.7952	-0.0032		12.7728	0.02688		12.7706	-0.00195
12.8034	-0.0029		12.781	0.02752		12.7788	-0.00197
12.8116	-0.00274		12.7892	0.02814		12.787	-0.00199
12.8198	-0.00264		12.7974	0.02871		12.7952	-0.00204
12.8279	-0.00261		12.8056	0.02919		12.8034	-0.0021
12.8361	-0.00255		12.8138	0.02957		12.8116	-0.00212
12.8443	-0.00238		12.8219	0.02984		12.8198	-0.00215
12.8525	-0.00213		12.8301	0.03001		12.8279	-0.0022
12.8607	-0.00184		12.8383	0.03013		12.8361	-0.00228
12.8689	-0.00158		12.8465	0.03021		12.8443	-0.00237
12.8771	-0.00137		12.8547	0.03029		12.8525	-0.00246
12.8853	-0.00147		12.8629	0.03037		12.8607	-0.00253
12.8935	-0.00174		12.8711	0.03048		12.8689	-0.00256
12.9017	-0.0019		12.8793	0.03059		12.8771	-0.00247
12.9098	-0.00191		12.8875	0.0307		12.8853	-0.00207
12.918	-0.00158		12.8957	0.03081		12.8935	-0.00151
12.9262	-0.00096625		12.9039	0.03092		12.9017	-0.000945201
12.9344	-0.000224376		12.912	0.03101		12.9098	-0.000406351
12.9426	0.000917289		12.9202	0.0311		12.918	0.00010362
12.9508	0.00235		12.9284	0.03118		12.9262	0.000527528
12.959	0.00386		12.9366	0.03128		12.9344	0.00074263
12.9672	0.00604		12.9448	0.03139		12.9426	0.000762694
12.9754	0.00864		12.953	0.03153		12.9508	0.00073562
12.9835	0.01126		12.9612	0.03171		12.959	0.000709532
12.9917	0.01415		12.9694	0.03193		12.9672	0.000672192
12.9999	0.01752		12.9776	0.03219		12.9754	0.000624301
13.0081	0.02143		12.9857	0.03248		12.9835	0.000467466
13.0163	0.02556		12.9939	0.0328		12.9917	0.000226
13.0245	0.02953		13.0021	0.03314		12.9999	-1.07097e-06
13.0327	0.03323		13.0103	0.03348		13.0081	-0.000204825
13.0409	0.03671		13.0185	0.03383		13.0163	-0.000397
13.0491	0.03993		13.0267	0.03416		13.0245	-0.000565693
13.0572	0.0428		13.0349	0.0345		13.0327	-0.000710522
13.0654	0.04497		13.0431	0.03482		13.0409	-0.000836671
13.0736	0.04663		13.0513	0.03512		13.0491	-0.000929071
13.0818	0.04808		13.0595	0.03541		13.0572	-0.000997769
13.09	0.04935		13.0677	0.03568		13.0654	-0.00106
13.0982	0.05013		13.0758	0.03594		13.0736	-0.00112
13.1064	0.05038		13.084	0.03622		13.0818	-0.00117
13.1146	0.05009		13.0922	0.03652		13.09	-0.00119
13.1228	0.04946		13.1004	0.03686		13.0982	-0.00119
13.131	0.04902		13.1086	0.03726		13.1064	-0.000892566
13.1392	0.04878		13.1168	0.0377		13.1146	-0.000448075
13.1473	0.04862		13.125	0.03818		13.1228	-5.90179e-05
13.1555	0.0485		13.1332	0.03869		13.131	0.000171152
13.1637	0.04844		13.1413	0.03921		13.1392	0.000299213
13.1719	0.04839		13.1495	0.03974		13.1473	0.000407838
13.1801	0.04831		13.1577	0.0403		13.1555	0.000485764
13.1883	0.04826		13.1659	0.0409		13.1637	0.000543528
13.1965	0.04831		13.1741	0.04158		13.1719	0.000593461
13.2047	0.04844		13.1823	0.04235		13.1801	0.00062411
13.2129	0.04859		13.1905	0.04321		13.1883	0.000631369
13.221	0.04872		13.1987	0.04414		13.1965	0.000645984
13.2292	0.04881		13.2069	0.0451		13.2047	0.000715486
13.2374	0.04883		13.2151	0.04602		13.2129	0.000933681
13.2456	0.04848		13.2233	0.04686		13.221	0.00126
13.2538	0.04815		13.2314	0.0476		13.2292	0.00158
13.262	0.04807		13.2396	0.04822		13.2374	0.00186
13.2702	0.04811		13.2478	0.04873		13.2456	0.00209
13.2784	0.04819		13.256	0.04914		13.2538	0.00212
13.2866	0.04821		13.2642	0.04946		13.262	0.00216
13.2948	0.04813		13.2724	0.04972		13.2702	0.00228
13.3029	0.04811		13.2806	0.04994		13.2784	0.00241
13.3111	0.04826		13.2888	0.05012		13.2866	0.00251
13.3193	0.0485		13.297	0.05028		13.2948	0.00261
13.3275	0.04873		13.3051	0.05044		13.3029	0.0027
13.3357	0.04894		13.3133	0.05062		13.3111	0.0028
13.3439	0.04912		13.3215	0.05082		13.3193	0.00288
13.3521	0.04922		13.3297	0.05106		13.3275	0.00296
13.3603	0.04908		13.3379	0.05134		13.3357	0.00305
13.3685	0.0489		13.3461	0.05164		13.3439	0.00316
13.3766	0.05004		13.3543	0.05196		13.3521	0.00326
13.3848	0.05175		13.3625	0.05228		13.3603	0.00339
13.393	0.05303		13.3707	0.05259		13.3685	0.00354
13.4012	0.05369		13.3789	0.05288		13.3766	0.00369
13.4094	0.05386		13.3871	0.05315		13.3848	0.00384
13.4176	0.05353		13.3952	0.05343		13.393	0.00408
13.4258	0.05264		13.4034	0.0537		13.4012	0.00437
13.434	0.05156		13.4116	0.054		13.4094	0.00463
13.4422	0.0505		13.4198	0.05432		13.4176	0.00485
13.4504	0.04919		13.428	0.05466		13.4258	0.00502
13.4586	0.04752		13.4362	0.05504		13.434	0.00511
13.4667	0.04621		13.4444	0.05544		13.4422	0.00506
13.4749	0.04509		13.4526	0.05587		13.4504	0.0049
13.4831	0.04379		13.4608	0.05632		13.4586	0.00475
13.4913	0.04214		13.4689	0.05679		13.4667	0.00465
13.4995	0.0401		13.4771	0.05728		13.4749	0.00457
13.5077	0.03798		13.4853	0.05776		13.4831	0.00451
13.5159	0.03584		13.4935	0.05824		13.4913	0.00448
13.5241	0.03359		13.5017	0.0587		13.4995	0.00445
13.5323	0.03127		13.5099	0.05915		13.5077	0.00439
13.5404	0.02892		13.5181	0.05957		13.5159	0.00418
13.5486	0.02642		13.5263	0.05998		13.5241	0.00384
13.5568	0.02379		13.5345	0.06039		13.5323	0.0035
13.565	0.0212		13.5427	0.0608		13.5404	0.0032
13.5732	0.01874		13.5508	0.06123		13.5486	0.0029
13.5814	0.01633		13.559	0.0617		13.5568	0.00257
13.5896	0.01395		13.5672	0.06221		13.565	0.0022
13.5978	0.01154		13.5754	0.06277		13.5732	0.00184
13.606	0.0091		13.5836	0.06338		13.5814	0.00148
13.6142	0.00676		13.5918	0.06401		13.5896	0.00115
13.6224	0.00453		13.6	0.06466		13.5978	0.000849175
13.6305	0.00235		13.6082	0.06532		13.606	0.000551459
13.6387	0.000282409		13.6164	0.06596		13.6142	0.000181627
13.6469	-0.00165		13.6245	0.06657		13.6224	-0.000196199
13.6551	-0.00345		13.6327	0.06716		13.6305	-0.000518977
13.6633	-0.00512		13.6409	0.06771		13.6387	-0.000803485
13.6715	-0.00677		13.6491	0.06822		13.6469	-0.00105
13.6797	-0.00847		13.6573	0.06866		13.6551	-0.00128
13.6879	-0.01031		13.6655	0.06905		13.6633	-0.00151
13.696	-0.0122		13.6737	0.06937		13.6715	-0.00172
13.7042	-0.01404		13.6819	0.06966		13.6797	-0.00192
13.7124	-0.01587		13.6901	0.06992		13.6879	-0.00213
13.7206	-0.01759		13.6983	0.07019		13.696	-0.00236
13.7288	-0.01921		13.7065	0.07046		13.7042	-0.00261
13.737	-0.02077		13.7146	0.07074		13.7124	-0.00288
13.7452	-0.02218		13.7228	0.07103		13.7206	-0.00318
13.7534	-0.02341		13.731	0.07132		13.7288	-0.00349
13.7616	-0.02447		13.7392	0.07159		13.737	-0.00378
13.7698	-0.02549		13.7474	0.07184		13.7452	-0.00404
13.778	-0.02654		13.7556	0.07209		13.7534	-0.00426
13.7861	-0.02759		13.7638	0.07233		13.7616	-0.00443
13.7943	-0.02871		13.772	0.07258		13.7698	-0.00458
13.8025	-0.02989		13.7802	0.07282		13.778	-0.00468
13.8107	-0.03108		13.7883	0.07307		13.7861	-0.00475
13.8189	-0.03222		13.7965	0.0733		13.7943	-0.00481
13.8271	-0.03329		13.8047	0.07354		13.8025	-0.00488
13.8353	-0.03429		13.8129	0.07379		13.8107	-0.00496
13.8435	-0.03524		13.8211	0.07407		13.8189	-0.00497
13.8517	-0.03614		13.8293	0.07439		13.8271	-0.00494
13.8598	-0.03702		13.8375	0.07475		13.8353	-0.0049
13.868	-0.03783		13.8457	0.07514		13.8435	-0.00483
13.8762	-0.03851		13.8539	0.07555		13.8517	-0.00468
13.8844	-0.03912		13.862	0.07596		13.8598	-0.0045
13.8926	-0.03967		13.8702	0.07636		13.868	-0.00428
13.9008	-0.04013		13.8784	0.07674		13.8762	-0.00406
13.909	-0.04053		13.8866	0.0771		13.8844	-0.00389
13.9172	-0.04095		13.8948	0.07744		13.8926	-0.0038
13.9254	-0.0414		13.903	0.07779		13.9008	-0.00387
13.9336	-0.04186		13.9112	0.07815		13.909	-0.00402
13.9418	-0.0423		13.9194	0.07853		13.9172	-0.00416
13.9499	-0.04274		13.9276	0.07892		13.9254	-0.00431
13.9581	-0.04304		13.9358	0.07933		13.9336	-0.0044
13.9663	-0.04325		13.9439	0.07974		13.9418	-0.00439
13.9745	-0.04347		13.9521	0.08014		13.9499	-0.00433
13.9827	-0.04373		13.9603	0.08051		13.9581	-0.00429
13.9909	-0.04398		13.9685	0.08087		13.9663	-0.0043
13.9991	-0.04419		13.9767	0.08122		13.9745	-0.00434
14.0073	-0.04437		13.9849	0.08156		13.9827	-0.00439
14.0155	-0.04459		13.9931	0.0819		13.9909	-0.00443
14.0236	-0.04488		14.0013	0.08225		13.9991	-0.00437
14.0318	-0.04514		14.0095	0.08262		14.0073	-0.00425
14.04	-0.04536		14.0177	0.08299		14.0155	-0.00413
14.0482	-0.04559		14.0259	0.08335		14.0236	-0.00402
14.0564	-0.04585		14.034	0.0837		14.0318	-0.00401
14.0646	-0.04592		14.0422	0.08403		14.04	-0.00411
14.0728	-0.04589		14.0504	0.08432		14.0482	-0.00424
14.081	-0.04589		14.0586	0.08459		14.0564	-0.00435
14.0892	-0.04596		14.0668	0.08484		14.0646	-0.00443
14.0974	-0.04616		14.075	0.08507		14.0728	-0.00448
14.1055	-0.04625		14.0832	0.0853		14.081	-0.00449
14.1137	-0.04628		14.0914	0.08554		14.0892	-0.00449
14.1219	-0.04637		14.0996	0.08578		14.0974	-0.00449
14.1301	-0.04658		14.1077	0.08605		14.1055	-0.0045
14.1383	-0.04681		14.1159	0.08634		14.1137	-0.00453
14.1465	-0.04699		14.1241	0.08665		14.1219	-0.00457
14.1547	-0.04716		14.1323	0.08699		14.1301	-0.00451
14.1629	-0.04734		14.1405	0.08735		14.1383	-0.00438
14.1711	-0.04763		14.1487	0.08773		14.1465	-0.00423
14.1792	-0.04804		14.1569	0.08813		14.1547	-0.0041
14.1874	-0.04834		14.1651	0.08854		14.1629	-0.00399
14.1956	-0.04852		14.1733	0.08897		14.1711	-0.00391
14.2038	-0.04872		14.1815	0.08942		14.1792	-0.00386
14.212	-0.04896		14.1897	0.0899		14.1874	-0.00384
14.2202	-0.04925		14.1978	0.0904		14.1956	-0.00388
14.2284	-0.04957		14.206	0.09091		14.2038	-0.00387
14.2366	-0.04991		14.2142	0.09144		14.212	-0.00383
14.2448	-0.05029		14.2224	0.09197		14.2202	-0.00381
14.253	-0.05065		14.2306	0.0925		14.2284	-0.00384
14.2612	-0.05097		14.2388	0.09302		14.2366	-0.00392
14.2693	-0.05128		14.247	0.09352		14.2448	-0.00374
14.2775	-0.05152		14.2552	0.094		14.253	-0.00345
14.2857	-0.05173		14.2634	0.09447		14.2612	-0.00331
14.2939	-0.05194		14.2715	0.09492		14.2693	-0.00328
14.3021	-0.05217		14.2797	0.09537		14.2775	-0.00336
14.3103	-0.05241		14.2879	0.09582		14.2857	-0.00342
14.3185	-0.05262		14.2961	0.09628		14.2939	-0.00336
14.3267	-0.05283		14.3043	0.09677		14.3021	-0.00327
14.3349	-0.05304		14.3125	0.09728		14.3103	-0.00323
14.343	-0.05319		14.3207	0.0978		14.3185	-0.00328
14.3512	-0.05327		14.3289	0.09832		14.3267	-0.00336
14.3594	-0.05334		14.3371	0.09884		14.3349	-0.00347
14.3676	-0.05342		14.3453	0.09935		14.343	-0.00359
14.3758	-0.05357		14.3534	0.09985		14.3512	-0.00371
14.384	-0.05372		14.3616	0.10036		14.3594	-0.00377
14.3922	-0.05384		14.3698	0.10087		14.3676	-0.00376
14.4004	-0.05396		14.378	0.1014		14.3758	-0.00374
14.4086	-0.0541		14.3862	0.10193		14.384	-0.00372
14.4168	-0.05416		14.3944	0.10245		14.3922	-0.00372
14.425	-0.05419		14.4026	0.10296		14.4004	-0.00374
14.4331	-0.05426		14.4108	0.10344		14.4086	-0.00375
14.4413	-0.05443		14.419	0.10389		14.4168	-0.00378
14.4495	-0.05468		14.4271	0.1043		14.425	-0.00382
14.4577	-0.05494		14.4353	0.1047		14.4331	-0.00387
14.4659	-0.05523		14.4435	0.10506		14.4413	-0.00394
14.4741	-0.05557		14.4517	0.10539		14.4495	-0.00403
14.4823	-0.05591		14.4599	0.10569		14.4577	-0.00411
14.4905	-0.05623		14.4681	0.10597		14.4659	-0.00416
14.4986	-0.05649		14.4763	0.10622		14.4741	-0.0042
14.5068	-0.05671		14.4845	0.10646		14.4823	-0.00424
14.515	-0.05689		14.4927	0.10672		14.4905	-0.00426
14.5232	-0.05704		14.5009	0.107		14.4986	-0.00427
14.5314	-0.05714		14.5091	0.10731		14.5068	-0.00425
14.5396	-0.05722		14.5172	0.10765		14.515	-0.00422
14.5478	-0.0573		14.5254	0.10801		14.5232	-0.00418
14.556	-0.0574		14.5336	0.10838		14.5314	-0.00414
14.5642	-0.05744		14.5418	0.10875		14.5396	-0.00411
14.5724	-0.05745		14.55	0.10911		14.5478	-0.00409
14.5806	-0.05748		14.5582	0.10946		14.556	-0.00409
14.5887	-0.05763		14.5664	0.1098		14.5642	-0.00402
14.5969	-0.05789		14.5746	0.11015		14.5724	-0.00384
14.6051	-0.05817		14.5828	0.11051		14.5806	-0.00362
14.6133	-0.05844		14.5909	0.1109		14.5887	-0.00342
14.6215	-0.05871		14.5991	0.11132		14.5969	-0.00326
14.6297	-0.05897		14.6073	0.11177		14.6051	-0.00319
14.6379	-0.05915		14.6155	0.11223		14.6133	-0.00314
14.6461	-0.05926		14.6237	0.1127		14.6215	-0.0031
14.6543	-0.05937		14.6319	0.11318		14.6297	-0.00308
14.6624	-0.05949		14.6401	0.11367		14.6379	-0.00309
14.6706	-0.05959		14.6483	0.11417		14.6461	-0.00307
14.6788	-0.05965		14.6565	0.11468		14.6543	-0.00296
14.687	-0.05969		14.6646	0.1152		14.6624	-0.0028
14.6952	-0.05971		14.6728	0.11572		14.6706	-0.00266
14.7034	-0.05971		14.681	0.11625		14.6788	-0.00257
14.7116	-0.05972		14.6892	0.11678		14.687	-0.00261
14.7198	-0.05975		14.6974	0.11731		14.6952	-0.00275
14.728	-0.05987		14.7056	0.11785		14.7034	-0.0029
14.7362	-0.06007		14.7138	0.11839		14.7116	-0.00299
14.7444	-0.06022		14.722	0.11892		14.7198	-0.00302
14.7525	-0.0603		14.7302	0.11943		14.728	-0.00304
14.7607	-0.06035		14.7384	0.11991		14.7362	-0.00306
14.7689	-0.06038		14.7465	0.12036		14.7444	-0.00309
14.7771	-0.06043		14.7547	0.12075		14.7525	-0.00309
14.7853	-0.06051		14.7629	0.12111		14.7607	-0.00306
14.7935	-0.06066		14.7711	0.12143		14.7689	-0.00303
14.8017	-0.06085		14.7793	0.12173		14.7771	-0.00301
14.8099	-0.06107		14.7875	0.12203		14.7853	-0.00298
14.8181	-0.0613		14.7957	0.12233		14.7935	-0.00298
14.8262	-0.06151		14.8039	0.12265		14.8017	-0.00302
14.8344	-0.06171		14.8121	0.12299		14.8099	-0.00304
14.8426	-0.06188		14.8203	0.12335		14.8181	-0.00305
14.8508	-0.06202		14.8285	0.12374		14.8262	-0.00306
14.859	-0.06213		14.8366	0.12415		14.8344	-0.00308
14.8672	-0.06221		14.8448	0.12457		14.8426	-0.00295
14.8754	-0.06222		14.853	0.12499		14.8508	-0.00266
14.8836	-0.06222		14.8612	0.12541		14.859	-0.00242
14.8918	-0.06223		14.8694	0.12581		14.8672	-0.00231
14.9	-0.06226		14.8776	0.1262		14.8754	-0.00228
14.9081	-0.06202		14.8858	0.12658		14.8836	-0.00227
14.9163	-0.06178		14.894	0.12695		14.8918	-0.00224
14.9245	-0.06183		14.9022	0.12732		14.9	-0.00221
14.9327	-0.06206		14.9103	0.1277		14.9081	-0.00221
14.9409	-0.06233		14.9185	0.1281		14.9163	-0.00227
14.9491	-0.06257		14.9267	0.12852		14.9245	-0.00237
14.9573	-0.0628		14.9349	0.12895		14.9327	-0.00238
14.9655	-0.06297		14.9431	0.12939		14.9409	-0.0023
14.9737	-0.06305		14.9513	0.12982		14.9491	-0.00216
14.9818	-0.06311		14.9595	0.13023		14.9573	-0.00201
14.99	-0.06317		14.9677	0.1306		14.9655	-0.0019
14.9982	-0.06327		14.9759	0.13095		14.9737	-0.00184
15.0064	-0.06338		14.984	0.13128		14.9818	-0.00189
15.0146	-0.06337		14.9922	0.1316		14.99	-0.00192
15.0228	-0.06329		15.0004	0.13193		14.9982	-0.00192
15.031	-0.06321		15.0086	0.1323		15.0064	-0.00195
15.0392	-0.06314		15.0168	0.13271		15.0146	-0.00197
15.0474	-0.06309		15.025	0.13318		15.0228	-0.00198
15.0556	-0.06306		15.0332	0.13371		15.031	-0.00204
15.0638	-0.06306		15.0414	0.13429		15.0392	-0.00214
15.0719	-0.06313		15.0496	0.13493		15.0474	-0.00225
15.0801	-0.06322		15.0578	0.13559		15.0556	-0.00233
15.0883	-0.0633		15.066	0.13625		15.0638	-0.00238
15.0965	-0.06338		15.0741	0.13689		15.0719	-0.0024
15.1047	-0.06347		15.0823	0.13747		15.0801	-0.00241
15.1129	-0.0636		15.0905	0.138		15.0883	-0.00243
15.1211	-0.06371		15.0987	0.13847		15.0965	-0.00247
15.1293	-0.06375		15.1069	0.1389		15.1047	-0.00258
15.1375	-0.06378		15.1151	0.13931		15.1129	-0.00268
15.1456	-0.06381		15.1233	0.13972		15.1211	-0.00272
15.1538	-0.06391		15.1315	0.14015		15.1293	-0.00274
15.162	-0.06407		15.1397	0.14058		15.1375	-0.00267
15.1702	-0.06414		15.1479	0.14103		15.1456	-0.00249
15.1784	-0.06413		15.156	0.14148		15.1538	-0.00223
15.1866	-0.06412		15.1642	0.14192		15.162	-0.00195
15.1948	-0.06414		15.1724	0.14236		15.1702	-0.00176
15.203	-0.06422		15.1806	0.1428		15.1784	-0.00173
15.2112	-0.06442		15.1888	0.14325		15.1866	-0.0018
15.2194	-0.06468		15.197	0.1437		15.1948	-0.00187
15.2275	-0.06492		15.2052	0.14415		15.203	-0.00191
15.2357	-0.06512		15.2134	0.14461		15.2112	-0.00194
15.2439	-0.06529		15.2216	0.14507		15.2194	-0.00198
15.2521	-0.06546		15.2297	0.14552		15.2275	-0.00204
15.2603	-0.06564		15.2379	0.14596		15.2357	-0.00211
15.2685	-0.06589		15.2461	0.14639		15.2439	-0.00218
15.2767	-0.06619		15.2543	0.14681		15.2521	-0.00225
15.2849	-0.06645		15.2625	0.14722		15.2603	-0.00233
15.2931	-0.06667		15.2707	0.14764		15.2685	-0.00241
15.3012	-0.06689		15.2789	0.14806		15.2767	-0.00248
15.3094	-0.06711		15.2871	0.1485		15.2849	-0.00254
15.3176	-0.06732		15.2953	0.14896		15.2931	-0.00262
15.3258	-0.06753		15.3035	0.14944		15.3012	-0.00268
15.334	-0.06775		15.3117	0.14995		15.3094	-0.00275
15.3422	-0.06794		15.3198	0.15049		15.3176	-0.00282
15.3504	-0.06805		15.328	0.15106		15.3258	-0.00292
15.3586	-0.06814		15.3362	0.15164		15.334	-0.00303
15.3668	-0.06824		15.3444	0.15223		15.3422	-0.00315
15.375	-0.06839		15.3526	0.15282		15.3504	-0.00328
15.3832	-0.06863		15.3608	0.15341		15.3586	-0.00335
15.3913	-0.06886		15.369	0.15398		15.3668	-0.00335
15.3995	-0.06905		15.3772	0.15454		15.375	-0.0033
15.4077	-0.06918		15.3854	0.15509		15.3832	-0.00323
15.4159	-0.06927		15.3935	0.15562		15.3913	-0.00317
15.4241	-0.06911		15.4017	0.15613		15.3995	-0.00314
15.4323	-0.06885		15.4099	0.15661		15.4077	-0.00314
15.4405	-0.06866		15.4181	0.15708		15.4159	-0.00312
15.4487	-0.06863		15.4263	0.15751		15.4241	-0.00306
15.4569	-0.06877		15.4345	0.15793		15.4323	-0.00299
15.465	-0.06894		15.4427	0.15832		15.4405	-0.00294
15.4732	-0.0691		15.4509	0.15872		15.4487	-0.0029
15.4814	-0.06923		15.4591	0.15913		15.4569	-0.00287
15.4896	-0.06934		15.4672	0.15958		15.465	-0.00285
15.4978	-0.06935		15.4754	0.1601		15.4732	-0.00284
15.506	-0.06723		15.4836	0.16069		15.4814	-0.0028
15.5142	-0.0638		15.4918	0.16137		15.4896	-0.00274
15.5224	-0.06075		15.5	0.16212		15.4978	-0.00269
15.5306	-0.05827		15.5082	0.16293		15.506	-0.00265
15.5388	-0.0566		15.5164	0.16377		15.5142	-0.00259
15.547	-0.05608		15.5246	0.1646		15.5224	-0.00253
15.5551	-0.05656		15.5328	0.16539		15.5306	-0.0025
15.5633	-0.05738		15.541	0.16612		15.5388	-0.00255
15.5715	-0.05817		15.5491	0.16678		15.547	-0.00263
15.5797	-0.05892		15.5573	0.16736		15.5551	-0.00268
15.5879	-0.05963		15.5655	0.16788		15.5633	-0.0027
15.5961	-0.06034		15.5737	0.16835		15.5715	-0.00271
15.6043	-0.06103		15.5819	0.16878		15.5797	-0.00272
15.6125	-0.06168		15.5901	0.16918		15.5879	-0.00274
15.6206	-0.06226		15.5983	0.16957		15.5961	-0.00278
15.6288	-0.06279		15.6065	0.16996		15.6043	-0.00282
15.637	-0.06328		15.6147	0.17035		15.6125	-0.00283
15.6452	-0.06373		15.6229	0.17076		15.6206	-0.00282
15.6534	-0.06416		15.6311	0.1712		15.6288	-0.00282
15.6616	-0.06458		15.6392	0.17167		15.637	-0.00285
15.6698	-0.06499		15.6474	0.17217		15.6452	-0.00292
15.678	-0.06535		15.6556	0.17269		15.6534	-0.003
15.6862	-0.06565		15.6638	0.17321		15.6616	-0.00308
15.6944	-0.06588		15.672	0.17372		15.6698	-0.00311
15.7026	-0.06605		15.6802	0.17422		15.678	-0.00308
15.7107	-0.06619		15.6884	0.17471		15.6862	-0.00304
15.7189	-0.06619		15.6966	0.17519		15.6944	-0.00299
15.7271	-0.06613		15.7048	0.17566		15.7026	-0.00295
15.7353	-0.06613		15.7129	0.17613		15.7107	-0.00291
15.7435	-0.06621		15.7211	0.1766		15.7189	-0.00284
15.7517	-0.0664		15.7293	0.17705		15.7271	-0.00273
15.7599	-0.06659		15.7375	0.17748		15.7353	-0.00261
15.7681	-0.06675		15.7457	0.17788		15.7435	-0.00253
15.7763	-0.06692		15.7539	0.17824		15.7517	-0.00252
15.7844	-0.0671		15.7621	0.17857		15.7599	-0.00256
15.7926	-0.0673		15.7703	0.17886		15.7681	-0.00262
15.8008	-0.06745		15.7785	0.17915		15.7763	-0.00262
15.809	-0.06755		15.7866	0.17945		15.7844	-0.00255
15.8172	-0.06764		15.7948	0.17978		15.7926	-0.00245
15.8254	-0.06773		15.803	0.18014		15.8008	-0.00234
15.8336	-0.06771		15.8112	0.18054		15.809	-0.00225
15.8418	-0.06765		15.8194	0.18095		15.8172	-0.00222
15.85	-0.06761		15.8276	0.18137		15.8254	-0.0022
15.8582	-0.06775		15.8358	0.18178		15.8336	-0.00215
15.8664	-0.06797		15.844	0.18217		15.8418	-0.00211
15.8745	-0.06819		15.8522	0.18253		15.85	-0.00206
15.8827	-0.06841		15.8604	0.18286		15.8582	-0.00194
15.8909	-0.06859		15.8686	0.18317		15.8664	-0.00175
15.8991	-0.06872		15.8767	0.18347		15.8745	-0.00159
15.9073	-0.06885		15.8849	0.18378		15.8827	-0.00151
15.9155	-0.069		15.8931	0.18413		15.8909	-0.0015
15.9237	-0.06922		15.9013	0.18451		15.8991	-0.00152
15.9319	-0.06945		15.9095	0.18494		15.9073	-0.00154
15.9401	-0.06964		15.9177	0.18543		15.9155	-0.00157
15.9482	-0.06978		15.9259	0.18595		15.9237	-0.00159
15.9564	-0.06984		15.9341	0.18649		15.9319	-0.00147
15.9646	-0.06987		15.9423	0.18703		15.9401	-0.00128
15.9728	-0.06992		15.9505	0.18754		15.9482	-0.00111
15.981	-0.06999		15.9586	0.18799		15.9564	-0.00104
15.9892	-0.07003		15.9668	0.18839		15.9646	-0.00106
15.9974	-0.07001		15.975	0.18872		15.9728	-0.00107
16.0056	-0.06996		15.9832	0.18901		15.981	-0.00106
16.0138	-0.06999		15.9914	0.18928		15.9892	-0.00104
16.022	-0.07016		15.9996	0.18955		15.9974	-0.000997813
16.0301	-0.0704		16.0078	0.18985		16.0056	-0.000945324
16.0383	-0.07066		16.016	0.19019		16.0138	-0.000927877
16.0465	-0.07091		16.0242	0.19058		16.022	-0.000967913
16.0547	-0.07119		16.0324	0.19102		16.0301	-0.00105
16.0629	-0.0715		16.0405	0.19149		16.0383	-0.00113
16.0711	-0.07175		16.0487	0.19197		16.0465	-0.00116
16.0793	-0.07196		16.0569	0.19243		16.0547	-0.00112
16.0875	-0.07216		16.0651	0.19287		16.0629	-0.00104
16.0957	-0.07237		16.0733	0.19329		16.0711	-0.000962705
16.1039	-0.07258		16.0815	0.19368		16.0793	-0.000922458
16.112	-0.07278		16.0897	0.19405		16.0875	-0.000945002
16.1202	-0.07298		16.0979	0.19441		16.0957	-0.000965541
16.1284	-0.07318		16.106	0.19477		16.1039	-0.000865707
16.1366	-0.07334		16.1142	0.19512		16.112	-0.000614153
16.1448	-0.07347		16.1224	0.19549		16.1202	-0.000271543
16.153	-0.07361		16.1306	0.19589		16.1284	3.2997e-05
16.1612	-0.07377		16.1388	0.19634		16.1366	0.000237819
16.1694	-0.07391		16.147	0.19685		16.1448	0.000367912
16.1776	-0.07395		16.1552	0.19745		16.153	0.000439051
16.1857	-0.07389		16.1634	0.19814		16.1612	0.00039945
16.1939	-0.07384		16.1716	0.19892		16.1694	0.000336306
16.2021	-0.07386		16.1798	0.19977		16.1776	0.000306087
16.2103	-0.07387		16.188	0.20067		16.1857	0.000292547
16.2185	-0.07387		16.1961	0.20159		16.1939	0.000298153
16.2267	-0.07387		16.2043	0.20251		16.2021	0.000317666
16.2349	-0.07385		16.2125	0.20339		16.2103	0.000329625
16.2431	-0.07382		16.2207	0.20422		16.2185	0.000323202
16.2513	-0.07381		16.2289	0.20497		16.2267	0.000287505
16.2595	-0.07382		16.2371	0.20563		16.2349	0.000238809
16.2676	-0.07378		16.2453	0.2062		16.2431	0.000218857
16.2758	-0.07367		16.2535	0.20667		16.2513	0.000237345
16.284	-0.07365		16.2617	0.20707		16.2595	0.000273848
16.2922	-0.07376		16.2699	0.20741		16.2676	0.000279946
16.3004	-0.07394		16.278	0.20771		16.2758	0.000232299
16.3086	-0.07411		16.2862	0.20799		16.284	0.000149742
16.3168	-0.07423		16.2944	0.20826		16.2922	5.15673e-05
16.325	-0.07434		16.3026	0.20853		16.3004	-3.85554e-05
16.3332	-0.07441		16.3108	0.20881		16.3086	-3.98289e-05
16.3414	-0.07431		16.319	0.20909		16.3168	5.79243e-05
16.3496	-0.07411		16.3272	0.20938		16.325	0.000163525
16.3577	-0.07401		16.3354	0.20968		16.3332	0.000232665
16.3659	-0.07409		16.3436	0.20999		16.3414	0.000268756
16.3741	-0.07423		16.3517	0.2103		16.3496	0.000270317
16.3823	-0.07436		16.3599	0.21063		16.3577	0.000270053
16.3905	-0.0744		16.3681	0.21096		16.3659	0.000258347
16.3987	-0.07437		16.3763	0.2113		16.3741	0.000216224
16.4069	-0.07434		16.3845	0.21166		16.3823	0.000222949
16.4151	-0.07431		16.3927	0.21203		16.3905	0.000268458
16.4232	-0.07432		16.4009	0.21242		16.3987	0.000312783
16.4314	-0.0744		16.4091	0.21283		16.4069	0.000386508
16.4396	-0.07457		16.4173	0.21325		16.4151	0.000454097
16.4478	-0.07481		16.4255	0.21369		16.4232	0.000479135
16.456	-0.07504		16.4337	0.21414		16.4314	0.000437978
16.4642	-0.07526		16.4418	0.21459		16.4396	0.000388671
16.4724	-0.07547		16.45	0.21503		16.4478	0.000367787
16.4806	-0.07564		16.4582	0.21546		16.456	0.000366378
16.4888	-0.07578		16.4664	0.21587		16.4642	0.000370558
16.497	-0.0759		16.4746	0.21627		16.4724	0.000370713
16.5052	-0.07602		16.4828	0.21666		16.4806	0.000332981
16.5133	-0.07614		16.491	0.21705		16.4888	0.000259363
16.5215	-0.07628		16.4992	0.21745		16.497	0.000190984
16.5297	-0.07644		16.5073	0.21786		16.5052	0.000137148
16.5379	-0.0766		16.5155	0.2183		16.5133	8.66344e-05
16.5461	-0.0768		16.5237	0.21875		16.5215	3.61973e-05
16.5543	-0.07702		16.5319	0.21922		16.5297	2.42935e-05
16.5625	-0.07722		16.5401	0.21969		16.5379	4.05787e-05
16.5707	-0.07742		16.5483	0.22016		16.5461	6.18091e-05
16.5789	-0.07763		16.5565	0.22063		16.5543	0.000106804
16.5871	-0.07779		16.5647	0.22112		16.5625	0.00016233
16.5952	-0.07792		16.5729	0.22162		16.5707	0.0002106
16.6034	-0.07804		16.5811	0.22215		16.5789	0.000218081
16.6116	-0.07814		16.5892	0.22272		16.5871	0.000247179
16.6198	-0.07824		16.5974	0.22334		16.5952	0.000309923
16.628	-0.07833		16.6056	0.224		16.6034	0.000378827
16.6362	-0.07843		16.6138	0.22471		16.6116	0.000518629
16.6444	-0.07853		16.622	0.22546		16.6198	0.000674368
16.6526	-0.07864		16.6302	0.22627		16.628	0.000782417
16.6608	-0.07881		16.6384	0.22713		16.6362	0.000837291
16.6689	-0.07897		16.6466	0.22802		16.6444	0.00080735
16.6771	-0.07908		16.6548	0.22893		16.6526	0.000741252
16.6853	-0.07916		16.663	0.22982		16.6608	0.000874763
16.6935	-0.07924		16.6712	0.23064		16.6689	0.00118
16.7017	-0.07932		16.6793	0.23136		16.6771	0.00138
16.7099	-0.0794		16.6875	0.23198		16.6853	0.00138
16.7181	-0.07948		16.6957	0.2325		16.6935	0.00128
16.7263	-0.07958		16.7039	0.23294		16.7017	0.00127
16.7345	-0.0797		16.7121	0.23332		16.7099	0.00131
16.7427	-0.07984		16.7203	0.23366		16.7181	0.00136
16.7508	-0.07997		16.7285	0.23397		16.7263	0.00133
16.759	-0.08009		16.7367	0.23425		16.7345	0.00125
16.7672	-0.08018		16.7449	0.23452		16.7427	0.0012
16.7754	-0.08025		16.7531	0.23477		16.7508	0.00117
16.7836	-0.08031		16.7612	0.23502		16.759	0.00115
16.7918	-0.08038		16.7694	0.23529		16.7672	0.00112
16.8	-0.08047		16.7776	0.23556		16.7754	0.0011
16.8082	-0.08057		16.7858	0.23586		16.7836	0.00108
16.8164	-0.08066		16.794	0.23617		16.7918	0.00104
16.8245	-0.08075		16.8022	0.23649		16.8	0.000989973
16.8327	-0.08085		16.8104	0.23681		16.8082	0.000989421
16.8409	-0.08102		16.8186	0.23714		16.8164	0.00101
16.8491	-0.0812		16.8268	0.23749		16.8245	0.00103
16.8573	-0.08136		16.8349	0.23785		16.8327	0.00104
16.8655	-0.0815		16.8431	0.23824		16.8409	0.00101
16.8737	-0.08158		16.8513	0.23865		16.8491	0.000941355
16.8819	-0.08158		16.8595	0.23907		16.8573	0.000967011
16.8901	-0.08157		16.8677	0.2395		16.8655	0.00109
16.8983	-0.08163		16.8759	0.23992		16.8737	0.00127
16.9064	-0.08181		16.8841	0.24032		16.8819	0.00146
16.9146	-0.08204		16.8923	0.24069		16.8901	0.00163
16.9228	-0.08226		16.9005	0.24103		16.8983	0.00177
16.931	-0.08248		16.9087	0.24134		16.9064	0.0018
16.9392	-0.0827		16.9168	0.24164		16.9146	0.00176
16.9474	-0.08291		16.925	0.24192		16.9228	0.00173
16.9556	-0.08313		16.9332	0.24219		16.931	0.0017
16.9638	-0.08332		16.9414	0.24245		16.9392	0.00167
16.972	-0.08341		16.9496	0.24273		16.9474	0.00161
16.9802	-0.08345		16.9578	0.24301		16.9556	0.00154
16.9884	-0.08348		16.966	0.24332		16.9638	0.00146
16.9965	-0.08352		16.9742	0.24364		16.972	0.00136
17.0047	-0.08356		16.9824	0.24399		16.9802	0.00127
17.0129	-0.08363		16.9905	0.24435		16.9884	0.0013
17.0211	-0.08352		16.9987	0.24472		16.9965	0.00143
17.0293	-0.08331		17.0069	0.2451		17.0047	0.00156
17.0375	-0.08314		17.0151	0.2455		17.0129	0.00165
17.0457	-0.0831		17.0233	0.24591		17.0211	0.00167
17.0539	-0.08303		17.0315	0.24636		17.0293	0.00165
17.0621	-0.08286		17.0397	0.24685		17.0375	0.00162
17.0703	-0.08265		17.0479	0.2474		17.0457	0.00155
17.0784	-0.08241		17.0561	0.24799		17.0539	0.00146
17.0866	-0.08221		17.0643	0.24862		17.0621	0.00138
17.0948	-0.08207		17.0724	0.24927		17.0703	0.00127
17.103	-0.08208		17.0806	0.24992		17.0784	0.00116
17.1112	-0.08215		17.0888	0.25053		17.0866	0.00109
17.1194	-0.08219		17.097	0.25109		17.0948	0.00117
17.1276	-0.08224		17.1052	0.25161		17.103	0.00129
17.1358	-0.08228		17.1134	0.25207		17.1112	0.00139
17.144	-0.08218		17.1216	0.25249		17.1194	0.00145
17.1521	-0.08204		17.1298	0.25288		17.1276	0.00148
17.1603	-0.08201		17.138	0.25327		17.1358	0.0015
17.1685	-0.08213		17.1462	0.25365		17.144	0.00151
17.1767	-0.08232		17.1544	0.25404		17.1521	0.0015
17.1849	-0.08245		17.1625	0.25444		17.1603	0.00154
17.1931	-0.08255		17.1707	0.25486		17.1685	0.00159
17.2013	-0.08265		17.1789	0.2553		17.1767	0.00162
17.2095	-0.08277		17.1871	0.25575		17.1849	0.0016
17.2177	-0.08296		17.1953	0.25623		17.1931	0.00157
17.2259	-0.08322		17.2035	0.25674		17.2013	0.00154
17.234	-0.08345		17.2117	0.25728		17.2095	0.00157
17.2422	-0.08359		17.2199	0.25785		17.2177	0.00164
17.2504	-0.08355		17.2281	0.25844		17.2259	0.00172
17.2586	-0.08335		17.2362	0.25905		17.234	0.00179
17.2668	-0.08324		17.2444	0.25966		17.2422	0.00184
17.275	-0.08336		17.2526	0.26027		17.2504	0.00186
17.2832	-0.08354		17.2608	0.26086		17.2586	0.00185
17.2914	-0.08366		17.269	0.26144		17.2668	0.00184
17.2996	-0.08372		17.2772	0.26198		17.275	0.00183
17.3077	-0.08376		17.2854	0.26249		17.2832	0.00178
17.3159	-0.08383		17.2936	0.26296		17.2914	0.00175
17.3241	-0.08392		17.3018	0.26339		17.2996	0.00174
17.3323	-0.08406		17.31	0.26379		17.3077	0.00172
17.3405	-0.08425		17.3181	0.26416		17.3159	0.00165
17.3487	-0.08452		17.3263	0.26451		17.3241	0.00153
17.3569	-0.08483		17.3345	0.26485		17.3323	0.00149
17.3651	-0.08511		17.3427	0.2652		17.3405	0.0015
17.3733	-0.08537		17.3509	0.26555		17.3487	0.00148
17.3815	-0.08559		17.3591	0.26592		17.3569	0.00141
17.3896	-0.0858		17.3673	0.26631		17.3651	0.00132
17.3978	-0.08598		17.3755	0.2667		17.3733	0.00126
17.406	-0.08616		17.3837	0.26711		17.3815	0.00126
17.4142	-0.08634		17.3919	0.26753		17.3896	0.00128
17.4224	-0.08655		17.4	0.26795		17.3978	0.00134
17.4306	-0.08675		17.4082	0.26838		17.406	0.00153
17.4388	-0.08692		17.4164	0.26881		17.4142	0.00177
17.447	-0.08705		17.4246	0.26925		17.4224	0.00197
17.4552	-0.08718		17.4328	0.26969		17.4306	0.00208
17.4634	-0.08732		17.441	0.27014		17.4388	0.00216
17.4716	-0.08738		17.4492	0.27059		17.447	0.00223
17.4797	-0.08743		17.4574	0.27105		17.4552	0.00231
17.4879	-0.08756		17.4656	0.27151		17.4634	0.00239
17.4961	-0.0877		17.4737	0.27195		17.4716	0.00245
17.5043	-0.08779		17.4819	0.27237		17.4797	0.00247
17.5125	-0.08782		17.4901	0.27277		17.4879	0.00243
17.5207	-0.08778		17.4983	0.27315		17.4961	0.00238
17.5289	-0.0877		17.5065	0.27353		17.5043	0.00227
17.5371	-0.08767		17.5147	0.27391		17.5125	0.00214
17.5452	-0.08773		17.5229	0.2743		17.5207	0.00202
17.5534	-0.08784		17.5311	0.27471		17.5289	0.0019
17.5616	-0.08789		17.5393	0.27515		17.5371	0.00177
17.5698	-0.08786		17.5475	0.2756		17.5452	0.00165
17.578	-0.08782		17.5556	0.27607		17.5534	0.00162
17.5862	-0.08779		17.5638	0.27655		17.5616	0.00166
17.5944	-0.08775		17.572	0.27704		17.5698	0.0017
17.6026	-0.08769		17.5802	0.27752		17.578	0.00181
17.6108	-0.08765		17.5884	0.278		17.5862	0.00203
17.619	-0.08767		17.5966	0.27849		17.5944	0.0023
17.6272	-0.08784		17.6048	0.27899		17.6026	0.00255
17.6353	-0.08809		17.613	0.27952		17.6108	0.00277
17.6435	-0.08832		17.6212	0.28007		17.619	0.0029
17.6517	-0.08852		17.6293	0.28065		17.6272	0.00296
17.6599	-0.08873		17.6375	0.28124		17.6353	0.00299
17.6681	-0.08894		17.6457	0.28183		17.6435	0.00299
17.6763	-0.08916		17.6539	0.28243		17.6517	0.00297
17.6845	-0.08938		17.6621	0.28301		17.6599	0.00302
17.6927	-0.08957		17.6703	0.28359		17.6681	0.00307
17.7009	-0.08974		17.6785	0.28415		17.6763	0.00307
17.7091	-0.08988		17.6867	0.28468		17.6845	0.003
17.7172	-0.09002		17.6949	0.28519		17.6927	0.00288
17.7254	-0.09016		17.7031	0.28567		17.7009	0.00281
17.7336	-0.0903		17.7112	0.28613		17.7091	0.00283
17.7418	-0.09042		17.7194	0.28657		17.7172	0.00292
17.75	-0.09049		17.7276	0.28701		17.7254	0.00304
17.7582	-0.09054		17.7358	0.28745		17.7336	0.00317
17.7664	-0.09053		17.744	0.28789		17.7418	0.00329
17.7746	-0.09045		17.7522	0.28834		17.75	0.00335
17.7828	-0.09034		17.7604	0.28879		17.7582	0.00329
17.7909	-0.09025		17.7686	0.28924		17.7664	0.00321
17.7991	-0.09019		17.7768	0.28968		17.7746	0.00314
17.8073	-0.09018		17.785	0.29011		17.7828	0.00312
17.8155	-0.09024		17.7932	0.29055		17.7909	0.00315
17.8237	-0.09033		17.8013	0.29099		17.7991	0.00319
17.8319	-0.09044		17.8095	0.29145		17.8073	0.00324
17.8401	-0.09056		17.8177	0.29195		17.8155	0.00331
17.8483	-0.09068		17.8259	0.29249		17.8237	0.00339
17.8565	-0.09082		17.8341	0.29308		17.8319	0.00347
17.8647	-0.09099		17.8423	0.29372		17.8401	0.00363
17.8728	-0.09112		17.8505	0.29438		17.8483	0.00388
17.881	-0.0912		17.8587	0.29503		17.8565	0.00412
17.8892	-0.09126		17.8669	0.29565		17.8647	0.00433
17.8974	-0.09131		17.8751	0.29623		17.8728	0.00447
17.9056	-0.09137		17.8832	0.29676		17.881	0.00454
17.9138	-0.09143		17.8914	0.29727		17.8892	0.00459
17.922	-0.09154		17.8996	0.29778		17.8974	0.00478
17.9302	-0.09168		17.9078	0.29832		17.9056	0.00506
17.9384	-0.0918		17.916	0.29891		17.9138	0.00523
17.9465	-0.09189		17.9242	0.29955		17.922	0.00522
17.9547	-0.09197		17.9324	0.30022		17.9302	0.00515
17.9629	-0.092		17.9406	0.30089		17.9384	0.00512
17.9711	-0.09199		17.9488	0.30152		17.9465	0.00521
17.9793	-0.09199		17.9569	0.30209		17.9547	0.00558
17.9875	-0.09202		17.9651	0.30258		17.9629	0.00617
17.9957	-0.09211		17.9733	0.303		17.9711	0.00673
18.0039	-0.09228		17.9815	0.30335		17.9793	0.00713
18.0121	-0.09249		17.9897	0.30368		17.9875	0.00719
18.0203	-0.09269		17.9979	0.304		17.9957	0.00706
18.0284	-0.09287		18.0061	0.30434		18.0039	0.00693
18.0366	-0.09303		18.0143	0.30472		18.0121	0.00683
18.0448	-0.09317		18.0225	0.30514		18.0203	0.00673
18.053	-0.09321		18.0307	0.30559		18.0284	0.00662
18.0612	-0.09314		18.0388	0.30606		18.0366	0.0065
18.0694	-0.093		18.047	0.30654		18.0448	0.00639
18.0776	-0.09295		18.0552	0.30702		18.053	0.00621
18.0858	-0.09307		18.0634	0.30747		18.0612	0.00605
18.094	-0.09327		18.0716	0.30791		18.0694	0.00593
18.1022	-0.09344		18.0798	0.30833		18.0776	0.0058
18.1104	-0.09356		18.088	0.30873		18.0858	0.00567
18.1185	-0.09365		18.0962	0.30912		18.094	0.00555
18.1267	-0.09371		18.1044	0.30952		18.1022	0.00547
18.1349	-0.09372		18.1125	0.3099		18.1104	0.00544
18.1431	-0.0937		18.1207	0.31029		18.1185	0.00538
18.1513	-0.09368		18.1289	0.31066		18.1267	0.00529
18.1595	-0.09367		18.1371	0.31102		18.1349	0.00517
18.1677	-0.09377		18.1453	0.31137		18.1431	0.00508
18.1759	-0.09391		18.1535	0.31172		18.1513	0.00501
18.1841	-0.09405		18.1617	0.31206		18.1595	0.00498
18.1923	-0.09419		18.1699	0.31242		18.1677	0.00514
18.2004	-0.09436		18.1781	0.31279		18.1759	0.00558
18.2086	-0.09453		18.1863	0.31317		18.1841	0.00611
18.2168	-0.09469		18.1944	0.31356		18.1923	0.00661
18.225	-0.09484		18.2026	0.31396		18.2004	0.00702
18.2332	-0.095		18.2108	0.31438		18.2086	0.00726
18.2414	-0.09516		18.219	0.3148		18.2168	0.00729
18.2496	-0.09532		18.2272	0.31525		18.225	0.00725
18.2578	-0.09546		18.2354	0.3157		18.2332	0.00718
18.266	-0.09556		18.2436	0.31615		18.2414	0.00706
18.2741	-0.0956		18.2518	0.31659		18.2496	0.00691
18.2823	-0.09562		18.26	0.31702		18.2578	0.00678
18.2905	-0.09564		18.2682	0.31742		18.266	0.00663
18.2987	-0.09561		18.2764	0.31779		18.2741	0.00648
18.3069	-0.09556		18.2845	0.31816		18.2823	0.00638
18.3151	-0.09552		18.2927	0.31853		18.2905	0.00636
18.3233	-0.09552		18.3009	0.31891		18.2987	0.00633
18.3315	-0.09559		18.3091	0.31932		18.3069	0.00623
18.3397	-0.09568		18.3173	0.31976		18.3151	0.00609
18.3479	-0.09577		18.3255	0.32021		18.3233	0.00595
18.356	-0.09587		18.3337	0.32067		18.3315	0.00582
18.3642	-0.096		18.3419	0.32113		18.3397	0.0057
18.3724	-0.09618		18.3501	0.32159		18.3479	0.00558
18.3806	-0.09642		18.3583	0.32204		18.356	0.00551
18.3888	-0.09666		18.3664	0.32248		18.3642	0.00552
18.397	-0.09689		18.3746	0.32291		18.3724	0.0056
18.4052	-0.09712		18.3828	0.32333		18.3806	0.0057
18.4134	-0.09734		18.391	0.32374		18.3888	0.0058
18.4216	-0.09752		18.3992	0.32413		18.397	0.00588
18.4297	-0.0977		18.4074	0.3245		18.4052	0.00594
18.4379	-0.09787		18.4156	0.32485		18.4134	0.00596
18.4461	-0.09797		18.4238	0.3252		18.4216	0.00589
18.4543	-0.09803		18.432	0.32556		18.4297	0.00579
18.4625	-0.09808		18.4401	0.32593		18.4379	0.00572
18.4707	-0.09814		18.4483	0.32634		18.4461	0.00568
18.4789	-0.09821		18.4565	0.32678		18.4543	0.00565
18.4871	-0.09833		18.4647	0.32726		18.4625	0.00564
18.4953	-0.09848		18.4729	0.32778		18.4707	0.0056
18.5035	-0.09861		18.4811	0.32834		18.4789	0.00552
18.5116	-0.0987		18.4893	0.32893		18.4871	0.00542
18.5198	-0.09879		18.4975	0.32954		18.4953	0.0054
18.528	-0.09882		18.5057	0.33016		18.5035	0.00545
18.5362	-0.09884		18.5139	0.3308		18.5116	0.00551
18.5444	-0.09886		18.522	0.33143		18.5198	0.00564
18.5526	-0.09897		18.5302	0.33206		18.528	0.00574
18.5608	-0.09913		18.5384	0.33268		18.5362	0.00573
18.569	-0.09933		18.5466	0.33327		18.5444	0.00568
18.5772	-0.09955		18.5548	0.33383		18.5526	0.00564
18.5854	-0.09975		18.563	0.33435		18.5608	0.00564
18.5936	-0.09991		18.5712	0.33484		18.569	0.00566
18.6017	-0.10005		18.5794	0.33529		18.5772	0.00567
18.6099	-0.10017		18.5876	0.3357		18.5854	0.00567
18.6181	-0.10029		18.5957	0.33609		18.5936	0.00568
18.6263	-0.10041		18.6039	0.33645		18.6017	0.00567
18.6345	-0.10054		18.6121	0.3368		18.6099	0.00563
18.6427	-0.10066		18.6203	0.33713		18.6181	0.00555
18.6509	-0.10079		18.6285	0.33744		18.6263	0.00546
18.6591	-0.10096		18.6367	0.33776		18.6345	0.00534
18.6672	-0.10109		18.6449	0.33807		18.6427	0.00522
18.6754	-0.10115		18.6531	0.33839		18.6509	0.00514
18.6836	-0.10117		18.6613	0.33872		18.6591	0.0051
18.6918	-0.1012		18.6695	0.33907		18.6672	0.00507
18.7	-0.10125		18.6776	0.33943		18.6754	0.00504
18.7082	-0.1013		18.6858	0.33981		18.6836	0.005
18.7164	-0.10135		18.694	0.3402		18.6918	0.00499
18.7246	-0.10138		18.7022	0.34062		18.7	0.00502
18.7328	-0.10142		18.7104	0.34106		18.7082	0.00508
18.741	-0.10147		18.7186	0.34153		18.7164	0.00515
18.7492	-0.1016		18.7268	0.34205		18.7246	0.00525
18.7573	-0.10178		18.735	0.34263		18.7328	0.00539
18.7655	-0.10196		18.7432	0.34325		18.741	0.00553
18.7737	-0.10214		18.7514	0.34392		18.7492	0.00564
18.7819	-0.10229		18.7595	0.34462		18.7573	0.00572
18.7901	-0.10239		18.7677	0.34533		18.7655	0.00597
18.7983	-0.10248		18.7759	0.34603		18.7737	0.0063
18.8065	-0.10257		18.7841	0.34673		18.7819	0.00657
18.8147	-0.10266		18.7923	0.34741		18.7901	0.00671
18.8229	-0.10251		18.8005	0.34808		18.7983	0.00678
18.8311	-0.10222		18.8087	0.34874		18.8065	0.00684
18.8392	-0.10194		18.8169	0.34938		18.8147	0.0069
18.8474	-0.10169		18.8251	0.35001		18.8229	0.007
18.8556	-0.10164		18.8332	0.35062		18.8311	0.00713
18.8638	-0.10177		18.8414	0.35119		18.8392	0.00733
18.872	-0.10192		18.8496	0.35173		18.8474	0.00751
18.8802	-0.10203		18.8578	0.35223		18.8556	0.0076
18.8884	-0.10213		18.866	0.35271		18.8638	0.00754
18.8966	-0.10222		18.8742	0.35317		18.872	0.0074
18.9048	-0.10226		18.8824	0.35362		18.8802	0.00727
18.9129	-0.10232		18.8906	0.35406		18.8884	0.00713
18.9211	-0.10247		18.8988	0.35452		18.8966	0.00699
18.9293	-0.10268		18.907	0.35499		18.9048	0.00684
18.9375	-0.1029		18.9152	0.35547		18.9129	0.00679
18.9457	-0.10312		18.9233	0.35595		18.9211	0.00678
18.9539	-0.10321		18.9315	0.35643		18.9293	0.00675
18.9621	-0.10321		18.9397	0.35688		18.9375	0.0067
18.9703	-0.10321		18.9479	0.35732		18.9457	0.00662
18.9785	-0.10322		18.9561	0.35772		18.9539	0.00655
18.9867	-0.10319		18.9643	0.35811		18.9621	0.00649
18.9948	-0.10317		18.9725	0.35847		18.9703	0.00642
19.003	-0.10321		18.9807	0.35883		18.9785	0.00636
19.0112	-0.10335		18.9889	0.35919		18.9867	0.00632
19.0194	-0.10353		18.9971	0.35955		18.9948	0.0063
19.0276	-0.10371		19.0052	0.35992		19.003	0.00629
19.0358	-0.10389		19.0134	0.36029		19.0112	0.00628
19.044	-0.1041		19.0216	0.36068		19.0194	0.00641
19.0522	-0.10435		19.0298	0.36106		19.0276	0.00666
19.0604	-0.10453		19.038	0.36145		19.0358	0.00685
19.0685	-0.10463		19.0462	0.36184		19.044	0.0069
19.0767	-0.1047		19.0544	0.36224		19.0522	0.00701
19.0849	-0.10477		19.0626	0.36264		19.0604	0.00721
19.0931	-0.10485		19.0708	0.36305		19.0685	0.00738
19.1013	-0.10491		19.0789	0.36347		19.0767	0.0075
19.1095	-0.10495		19.0871	0.3639		19.0849	0.00752
19.1177	-0.105		19.0953	0.36434		19.0931	0.00753
19.1259	-0.10507		19.1035	0.3648		19.1013	0.00759
19.1341	-0.10515		19.1117	0.36526		19.1095	0.00764
19.1423	-0.10524		19.1199	0.36573		19.1177	0.00764
19.1504	-0.10535		19.1281	0.36621		19.1259	0.00759
19.1586	-0.10546		19.1363	0.36669		19.1341	0.00751
19.1668	-0.10559		19.1445	0.36716		19.1423	0.00744
19.175	-0.10571		19.1527	0.36764		19.1504	0.0074
19.1832	-0.10577		19.1608	0.36813		19.1586	0.00735
19.1914	-0.10577		19.169	0.36862		19.1668	0.00729
19.1996	-0.10575		19.1772	0.36913		19.175	0.00728
19.2078	-0.10575		19.1854	0.36965		19.1832	0.0076
19.216	-0.10577		19.1936	0.37016		19.1914	0.00805
19.2242	-0.10582		19.2018	0.37066		19.1996	0.00837
19.2324	-0.1059		19.21	0.37115		19.2078	0.00848
19.2405	-0.10601		19.2182	0.37162		19.216	0.00848
19.2487	-0.10612		19.2264	0.3721		19.2242	0.00848
19.2569	-0.10628		19.2345	0.37259		19.2324	0.00847
19.2651	-0.10646		19.2427	0.37311		19.2405	0.00845
19.2733	-0.10663		19.2509	0.37366		19.2487	0.00841
19.2815	-0.1068		19.2591	0.37423		19.2569	0.00833
19.2897	-0.10696		19.2673	0.37482		19.2651	0.00823
19.2979	-0.10708		19.2755	0.37542		19.2733	0.00815
19.3061	-0.10712		19.2837	0.37602		19.2815	0.00814
19.3143	-0.10713		19.2919	0.3766		19.2897	0.00838
19.3224	-0.10713		19.3001	0.37716		19.2979	0.0087
19.3306	-0.10715		19.3083	0.3777		19.3061	0.00894
19.3388	-0.10718		19.3164	0.37823		19.3143	0.00905
19.347	-0.10724		19.3246	0.37875		19.3224	0.00908
19.3552	-0.10734		19.3328	0.37926		19.3306	0.0091
19.3634	-0.10747		19.341	0.37976		19.3388	0.00911
19.3716	-0.10759		19.3492	0.38025		19.347	0.00907
19.3798	-0.10771		19.3574	0.38073		19.3552	0.00897
19.388	-0.10782		19.3656	0.38119		19.3634	0.00887
19.3961	-0.10793		19.3738	0.38162		19.3716	0.00878
19.4043	-0.10795		19.382	0.38204		19.3798	0.00871
19.4125	-0.10786		19.3902	0.38243		19.388	0.00863
19.4207	-0.10772		19.3984	0.38282		19.3961	0.00856
19.4289	-0.1076		19.4065	0.38322		19.4043	0.00847
19.4371	-0.10752		19.4147	0.38362		19.4125	0.00842
19.4453	-0.10755		19.4229	0.38405		19.4207	0.0084
19.4535	-0.10767		19.4311	0.38451		19.4289	0.00893
19.4617	-0.10784		19.4393	0.38498		19.4371	0.00985
19.4699	-0.10804		19.4475	0.38546		19.4453	0.01071
19.478	-0.10802		19.4557	0.38594		19.4535	0.01141
19.4862	-0.10786		19.4639	0.38639		19.4617	0.0118
19.4944	-0.1077		19.4721	0.38682		19.4699	0.01199
19.5026	-0.10756		19.4803	0.38722		19.478	0.0121
19.5108	-0.10746		19.4884	0.38758		19.4862	0.01202
19.519	-0.10745		19.4966	0.38791		19.4944	0.01183
19.5272	-0.10747		19.5048	0.38823		19.5026	0.01166
19.5354	-0.10755		19.513	0.38855		19.5108	0.01151
19.5436	-0.10768		19.5212	0.38887		19.519	0.0114
19.5517	-0.10783		19.5294	0.38921		19.5272	0.01133
19.5599	-0.10792		19.5376	0.38956		19.5354	0.01125
19.5681	-0.10796		19.5458	0.38993		19.5436	0.01113
19.5763	-0.10805		19.554	0.3903		19.5517	0.01096
19.5845	-0.10819		19.5621	0.39068		19.5599	0.01083
19.5927	-0.10839		19.5703	0.39105		19.5681	0.01078
19.6009	-0.10859		19.5785	0.39142		19.5763	0.01075
19.6091	-0.10875		19.5867	0.3918		19.5845	0.01072
19.6173	-0.10886		19.5949	0.39219		19.5927	0.01066
19.6255	-0.10882		19.6031	0.39261		19.6009	0.0106
19.6336	-0.10871		19.6113	0.39306		19.6091	0.01054
19.6418	-0.10862		19.6195	0.39356		19.6173	0.0105
19.65	-0.1087		19.6277	0.3941		19.6255	0.01048
19.6582	-0.10883		19.6359	0.39469		19.6336	0.01047
19.6664	-0.10894		19.644	0.39531		19.6418	0.01046
19.6746	-0.10907		19.6522	0.39595		19.65	0.01045
19.6828	-0.10922		19.6604	0.39658		19.6582	0.01045
19.691	-0.10938		19.6686	0.39719		19.6664	0.01047
19.6992	-0.10953		19.6768	0.39776		19.6746	0.01054
19.7074	-0.1097		19.685	0.39827		19.6828	0.01063
19.7156	-0.10984		19.6932	0.39873		19.691	0.0107
19.7237	-0.10995		19.7014	0.39914		19.6992	0.01073
19.7319	-0.11006		19.7096	0.39951		19.7074	0.01073
19.7401	-0.11015		19.7177	0.39985		19.7156	0.01077
19.7483	-0.11025		19.7259	0.40017		19.7237	0.01091
19.7565	-0.11032		19.7341	0.40049		19.7319	0.01106
19.7647	-0.11037		19.7423	0.40082		19.7401	0.01118
19.7729	-0.11046		19.7505	0.40118		19.7483	0.0112
19.7811	-0.11061		19.7587	0.40156		19.7565	0.01115
19.7893	-0.11081		19.7669	0.40197		19.7647	0.01107
19.7975	-0.111		19.7751	0.40241		19.7729	0.01099
19.8056	-0.11118		19.7833	0.40288		19.7811	0.01094
19.8138	-0.11136		19.7915	0.40339		19.7893	0.01091
19.822	-0.11156		19.7996	0.40394		19.7975	0.01087
19.8302	-0.11177		19.8078	0.40452		19.8056	0.01083
19.8384	-0.11194		19.816	0.40513		19.8138	0.0108
19.8466	-0.11207		19.8242	0.40578		19.822	0.01079
19.8548	-0.11219		19.8324	0.40643		19.8302	0.01077
19.863	-0.1123		19.8406	0.40709		19.8384	0.01071
19.8712	-0.11239		19.8488	0.40773		19.8466	0.01068
19.8793	-0.11237		19.857	0.40833		19.8548	0.01065
19.8875	-0.10911		19.8652	0.40889		19.863	0.01061
19.8957	-0.10389		19.8734	0.4094		19.8712	0.01055
19.9039	-0.09891		19.8816	0.40988		19.8793	0.01058
19.9121	-0.09417		19.8897	0.41033		19.8875	0.01031
19.9203	-0.08965		19.8979	0.41077		19.8957	0.00982
19.9285	-0.08535		19.9061	0.41123		19.9039	0.00935
19.9367	-0.08125		19.9143	0.41172		19.9121	0.0089
19.9449	-0.07735		19.9225	0.41225		19.9203	0.00847
19.9531	-0.07364		19.9307	0.41281		19.9285	0.00806
19.9612	-0.07011		19.9389	0.41339		19.9367	0.00768
19.9694	-0.06674		19.9471	0.41397		19.9449	0.00731
19.9776	-0.06354		19.9552	0.41454		19.9531	0.00696
19.9858	-0.06049		19.9634	0.41507		19.9612	0.00663
19.994	-0.05759		19.9716	0.41557		19.9694	0.00631

## Sheet: ITC
ITC
(after correction for the background heat of dilution of TbSPHS2)
Fitting: two-species hetero-association model in Microcal ORIGIN software
time (min)	DP (ucal/s)		DH (kcal/mol)	INJV (uL)	Xt	Mt	XMt	NDH	Fit	DY
2	0.00208		-0.48893	2	0	0.01	0.02824	--	--	--
4	0.00234		-10.3501	10	0.000282028	0.00999	0.17005	-3454.53	-3705.98	251.442
6	0.00164		-9.60812	10	0.00169	0.00992	0.31286	-3678.35	-3616.06	-62.2915
8	0.00109		-9.29839	10	0.00308	0.00985	0.45666	-3606.03	-3517.12	-88.9163
10	0.00189		-9.00108	10	0.00446	0.00978	0.60146	-3697.71	-3408.73	-288.983
12	0.0023		-8.3691	10	0.00584	0.00971	0.74725	-3032.5	-3290.66	258.157
14	0.00204		-7.95735	10	0.0072	0.00964	0.89404	-3121.27	-3162.92	41.6545
16	0.00161		-7.8532	10	0.00856	0.00957	1.04182	-3132.82	-3025.87	-106.951
18	0.00171		-7.50509	10	0.0099	0.0095	1.1906	-3021.02	-2880.22	-140.794
20	0.00143		-7.01431	10	0.01124	0.00944	1.34038	-2802.34	-2727.15	-75.1946
22	0.00165		-6.59489	10	0.01256	0.00937	1.49115	-2488.54	-2568.22	79.6821
24	0.000797876		-6.43542	10	0.01388	0.00931	1.64292	-2265.99	-2405.4	139.405
26	0.00139		-6.14821	10	0.01518	0.00924	1.79568	-2282.74	-2240.89	-41.8441
28	0.00203		-5.54083	10	0.01647	0.00917	1.94944	-1973.47	-2077.07	103.607
30	0.00174		-5.373	10	0.01776	0.00911	2.10419	-2049.82	-1916.25	-133.571
32	0.000887718		-4.82225	10	0.01903	0.00905	2.25994	-1709.27	-1760.55	51.284
34	0.00125		-4.64719	10	0.0203	0.00898	2.41669	-1601.58	-1611.78	10.2006
36	0.00115		-4.36508	10	0.02155	0.00892	2.57443	-1386.74	-1471.33	84.5915
38	2.90986e-05		-4.60115	10	0.0228	0.00886	2.73316	-1353.69	-1340.15	-13.5326
40	-0.000750441		-3.91755	10	0.02403	0.00879	2.8929	-1205.98	-1218.77	12.7983
42	0.000149019		-3.89468	10	0.02526	0.00873	3.05362	-1042.93	-1107.34	64.4101
44	-0.00025052		-3.56135	10	0.02647	0.00867	3.21535	-1067.22	-1005.7	-61.5197
46	-0.00010106		-3.65127	10	0.02768	0.00861	3.37807	-1020.45	-913.472	-106.983
48	0.0002514		-3.3102	10	0.02887	0.00855	3.54178	-701.071	-830.102	129.032
50	0.000987861		-2.93429	10	0.03006	0.00849	3.70649	-694.176	-754.958	60.7816
52	0.00229		-3.2622	10	0.03123	0.00843	3.8722	-805.772	-687.355	-118.417
54	0.00178		-2.99985	10	0.0324	0.00837	4.0389	-710.758	-626.604	-84.1539
56	-0.000140758		-2.92904	10	0.03355	0.00831	4.20659	-647.246	-572.033	-75.2126
58	-0.000160298		-2.67793	10	0.0347	0.00825	4.37529	-402.363	-523.009	120.646
60	-0.000366838		-2.65701	10	0.03584	0.00819	4.54498	-563.734	-478.943	-84.7914
62	-3.73772e-05
64	0.000826083
66	-0.000369457
68	-0.00217
70	-0.00381
72	-0.00478
74	-0.00579
76	-0.00612
78	-0.00718
80	-0.00808
82	-0.00711
84	-0.00716
86	-0.00726
88	-0.00605
90	-0.00588
92	-0.00626
94	-0.00597
96	-0.00394
98	-0.00265
100	-0.00216
102	-0.00182
104	-0.00271
106	-0.00385
108	-0.0038
110	-0.00327
112	-0.00382
114	-0.00481
116	-0.00419
118	-0.00474
120	-0.00571
122	-0.00426
124	-0.00283
126	-0.00269
128	-0.00282
130	-0.00265
132	-0.00278
134	-0.0035
136	-0.00374
138	-0.00304
140	-0.00303
142	-0.0029
144	-0.00298
146	-0.00309
148	-0.00273
150	-0.0019
152	-0.00221
154	-0.00219
156	-0.00209
158	-0.00185
160	-0.00173
162	-0.00258
164	-0.00296
166	-0.00281
168	-0.00283
170	-0.00299
172	-0.00286
174	-0.00204
176	-0.00173
178	-0.00201
180	-0.0018
182	-0.00176
184	-0.00273
186	-0.00253
188	-0.00189
190	-0.00214
192	-0.00167
194	-0.00138
196	-0.00138
198	-0.00156
200	-0.00213
202	-0.00139
204	-0.000833693
206	-0.000273232
208	-0.000826772
210	-0.00161
212	-0.00242
214	-0.00289
216	-0.00185
218	-0.00117
220	-0.000551422
222	-0.000193663
224	-0.00107
226	-0.000336144
228	-0.000245385
230	0.000133374
232	0.000458133
234	0.000302893
236	-0.00132
238	-0.00103
240	-0.000169195
242	0.000141978
244	-0.001
246	-0.005
248	-0.01505
250	-0.03439
252	-0.05981
254	-0.08845
256	-0.12081
258	-0.15372
260	-0.18485
262	-0.21295
264	-0.23821
266	-0.25819
268	-0.26714
270	-0.26753
272	-0.26164
274	-0.24879
276	-0.23304
278	-0.21571
280	-0.19819
282	-0.18105
284	-0.16471
286	-0.14936
288	-0.1347
290	-0.12147
292	-0.10944
294	-0.09848
296	-0.08956
298	-0.07933
300	-0.07063
302	-0.0655
304	-0.06027
306	-0.05482
308	-0.0498
310	-0.04548
312	-0.04219
314	-0.04066
316	-0.03776
318	-0.03424
320	-0.03187
322	-0.0297
324	-0.02815
326	-0.02662
328	-0.02522
330	-0.0232
332	-0.02156
334	-0.01974
336	-0.01916
338	-0.01798
340	-0.01712
342	-0.01734
344	-0.01595
346	-0.01453
348	-0.01463
350	-0.01338
352	-0.01203
354	-0.0102
356	-0.01003
358	-0.01028
360	-0.00913
362	-0.00728
364	-0.00675
366	-0.00842
368	-0.00889
370	-0.0073
372	-0.00594
374	-0.00587
376	-0.00492
378	-0.00412
380	-0.00418
382	-0.00457
384	-0.00483
386	-0.00317
388	-0.00243
390	-0.00242
392	-0.00256
394	-0.00125
396	-0.000283846
398	-0.00128
400	-0.00161
402	-0.00132
404	-0.0012
406	-0.00106
408	-0.000682
410	-1.19254e-06
412	0.00088989
414	7.55859e-05
416	-0.00133
418	-0.000982022
420	0.00124
422	0.00145
424	0.00135
426	-0.00317
428	-0.01414
430	-0.03077
432	-0.05551
434	-0.08342
436	-0.11403
438	-0.14388
440	-0.17199
442	-0.19897
444	-0.22204
446	-0.23999
448	-0.24965
450	-0.25046
452	-0.24447
454	-0.2325
456	-0.21788
458	-0.20191
460	-0.18628
462	-0.17123
464	-0.15618
466	-0.14087
468	-0.12631
470	-0.11362
472	-0.10279
474	-0.09283
476	-0.08302
478	-0.07464
480	-0.06795
482	-0.06289
484	-0.05663
486	-0.05142
488	-0.04663
490	-0.04267
492	-0.03835
494	-0.03471
496	-0.03299
498	-0.03146
500	-0.02928
502	-0.02759
504	-0.02565
506	-0.02372
508	-0.02195
510	-0.02138
512	-0.02006
514	-0.01968
516	-0.01835
518	-0.01667
520	-0.01552
522	-0.01421
524	-0.01372
526	-0.01296
528	-0.01192
530	-0.01024
532	-0.0093
534	-0.00927
536	-0.00894
538	-0.00757
540	-0.00771
542	-0.00668
544	-0.00531
546	-0.00494
548	-0.0054
550	-0.00537
552	-0.00427
554	-0.00405
556	-0.00382
558	-0.00449
560	-0.00338
562	-0.00333
564	-0.00392
566	-0.00353
568	-0.00321
570	-0.00213
572	-0.00137
574	-0.00279
576	-0.00282
578	-0.0021
580	-0.0015
582	-0.000744717
584	-0.000722356
586	-0.000965981
588	-0.00142
590	0.00023777
592	0.000486146
594	4.35209e-05
596	-0.000543104
598	-0.000566728
600	-0.00114
602	-0.00185
604	-0.00273
606	-0.00536
608	-0.01457
610	-0.0307
612	-0.05266
614	-0.0781
616	-0.10513
618	-0.13208
620	-0.15843
622	-0.1832
624	-0.20585
626	-0.22333
628	-0.23328
630	-0.23464
632	-0.23001
634	-0.22041
636	-0.20695
638	-0.19177
640	-0.17619
642	-0.16174
644	-0.14711
646	-0.13384
648	-0.1213
650	-0.10916
652	-0.10006
654	-0.09004
656	-0.08169
658	-0.07307
660	-0.06577
662	-0.05919
664	-0.05382
666	-0.04945
668	-0.04637
670	-0.0432
672	-0.04053
674	-0.03739
676	-0.03568
678	-0.03362
680	-0.03237
682	-0.03068
684	-0.02906
686	-0.02668
688	-0.02502
690	-0.02415
692	-0.02275
694	-0.02182
696	-0.01938
698	-0.01831
700	-0.01699
702	-0.01625
704	-0.01507
706	-0.01477
708	-0.01366
710	-0.01262
712	-0.01264
714	-0.01126
716	-0.01009
718	-0.0091
720	-0.0097
722	-0.00962
724	-0.00864
726	-0.00721
728	-0.00637
730	-0.00592
732	-0.00508
734	-0.0042
736	-0.00523
738	-0.00556
740	-0.00527
742	-0.00363
744	-0.00258
746	-0.00189
748	-0.00221
750	-0.00338
752	-0.00298
754	-0.00174
756	-0.000455576
758	-0.000324296
760	-0.00111
762	-0.00194
764	-0.00221
766	-0.00109
768	-0.000971895
770	-0.00173
772	-0.00126
774	-0.000415054
776	-6.82818e-05
778	0.000271169
780	0.000117621
782	-0.000776928
784	-0.00124
786	-0.00427
788	-0.0126
790	-0.02667
792	-0.04663
794	-0.0703
796	-0.0969
798	-0.12262
800	-0.14806
802	-0.17207
804	-0.19286
806	-0.20913
808	-0.21889
810	-0.22121
812	-0.21738
814	-0.208
816	-0.19663
818	-0.18338
820	-0.16866
822	-0.15569
824	-0.14239
826	-0.12894
828	-0.11654
830	-0.1051
832	-0.09515
834	-0.08633
836	-0.07925
838	-0.07207
840	-0.06531
842	-0.06105
844	-0.05742
846	-0.05293
848	-0.04769
850	-0.04434
852	-0.04153
854	-0.03949
856	-0.03613
858	-0.03381
860	-0.03095
862	-0.02816
864	-0.02632
866	-0.02579
868	-0.02445
870	-0.02352
872	-0.02361
874	-0.02149
876	-0.0207
878	-0.02038
880	-0.01932
882	-0.01738
884	-0.01562
886	-0.01514
888	-0.01526
890	-0.01394
892	-0.01308
894	-0.01229
896	-0.01175
898	-0.01078
900	-0.00992
902	-0.0095
904	-0.00918
906	-0.0087
908	-0.00817
910	-0.00761
912	-0.00716
914	-0.00624
916	-0.00565
918	-0.00632
920	-0.00709
922	-0.00712
924	-0.00557
926	-0.00509
928	-0.00345
930	-0.00248
932	-0.00293
934	-0.00244
936	-0.00237
938	-0.00373
940	-0.00375
942	-0.00294
944	-0.00278
946	-0.00223
948	-0.000467674
950	-0.000322617
952	-0.00040756
954	-0.000243503
956	-0.000495446
958	-0.000200388
960	0.000596669
962	-0.000364274
964	-0.00125
966	-0.00408
968	-0.01149
970	-0.02457
972	-0.04322
974	-0.0668
976	-0.08979
978	-0.11346
980	-0.13694
982	-0.15891
984	-0.17996
986	-0.19571
988	-0.20553
990	-0.20707
992	-0.20428
994	-0.19685
996	-0.18643
998	-0.17372
1000	-0.16095
1002	-0.14665
1004	-0.13297
1006	-0.1211
1008	-0.11113
1010	-0.10096
1012	-0.09217
1014	-0.08399
1016	-0.07612
1018	-0.06956
1020	-0.06448
1022	-0.05873
1024	-0.05359
1026	-0.04771
1028	-0.04451
1030	-0.04148
1032	-0.03893
1034	-0.0371
1036	-0.0348
1038	-0.03262
1040	-0.03
1042	-0.02775
1044	-0.02557
1046	-0.02287
1048	-0.02241
1050	-0.02103
1052	-0.02112
1054	-0.0203
1056	-0.01852
1058	-0.01782
1060	-0.01808
1062	-0.0162
1064	-0.01461
1066	-0.01332
1068	-0.01205
1070	-0.01129
1072	-0.01041
1074	-0.01009
1076	-0.00935
1078	-0.00842
1080	-0.00823
1082	-0.00734
1084	-0.00579
1086	-0.00557
1088	-0.00464
1090	-0.00508
1092	-0.00426
1094	-0.00405
1096	-0.00489
1098	-0.00578
1100	-0.00538
1102	-0.0047
1104	-0.00391
1106	-0.0036
1108	-0.00317
1110	-0.00235
1112	-0.00249
1114	-0.00141
1116	-0.000178996
1118	0.000254056
1120	-0.000307776
1122	-0.000558429
1124	-0.000947083
1126	-0.000396736
1128	-0.00047939
1130	-0.000496043
1132	-0.000358697
1134	-0.00054535
1136	-0.000296004
1138	-4.16572e-05
1140	-0.000857311
1142	-0.00104
1144	-0.000927249
1146	-0.00342
1148	-0.0098
1150	-0.02252
1152	-0.04012
1154	-0.06119
1156	-0.08367
1158	-0.10618
1160	-0.12835
1162	-0.14975
1164	-0.16825
1166	-0.18389
1168	-0.19479
1170	-0.19802
1172	-0.19467
1174	-0.18833
1176	-0.17938
1178	-0.16653
1180	-0.15441
1182	-0.14271
1184	-0.13017
1186	-0.11806
1188	-0.10811
1190	-0.09923
1192	-0.09073
1194	-0.08187
1196	-0.07479
1198	-0.06816
1200	-0.06105
1202	-0.05544
1204	-0.05211
1206	-0.04773
1208	-0.04429
1210	-0.04078
1212	-0.0372
1214	-0.03332
1216	-0.03125
1218	-0.0294
1220	-0.02799
1222	-0.02654
1224	-0.02547
1226	-0.02297
1228	-0.02161
1230	-0.02047
1232	-0.01962
1234	-0.01816
1236	-0.01709
1238	-0.01641
1240	-0.01543
1242	-0.01511
1244	-0.01375
1246	-0.01225
1248	-0.01158
1250	-0.01174
1252	-0.01155
1254	-0.01048
1256	-0.00871
1258	-0.00788
1260	-0.0076
1262	-0.00642
1264	-0.00572
1266	-0.00565
1268	-0.00533
1270	-0.00355
1272	-0.00374
1274	-0.00419
1276	-0.00348
1278	-0.00334
1280	-0.00356
1282	-0.00188
1284	-0.000616266
1286	-0.000427781
1288	-0.00114
1290	-0.00048081
1292	-0.000752567
1294	-0.00169
1296	-0.000862373
1298	-0.000571277
1300	-0.00047418
1302	-0.00106
1304	-0.00137
1306	-0.00106
1308	-0.00125
1310	-0.000182697
1312	0.00102
1314	0.00183
1316	0.00117
1318	0.000234059
1320	0.00107
1322	0.00211
1324	0.00117
1326	-0.00327
1328	-0.00914
1330	-0.02057
1332	-0.03836
1334	-0.05801
1336	-0.07844
1338	-0.09926
1340	-0.1207
1342	-0.14094
1344	-0.15834
1346	-0.17247
1348	-0.18236
1350	-0.18585
1352	-0.1844
1354	-0.17869
1356	-0.16953
1358	-0.15898
1360	-0.14734
1362	-0.136
1364	-0.12395
1366	-0.11315
1368	-0.10346
1370	-0.09401
1372	-0.08402
1374	-0.07706
1376	-0.07169
1378	-0.06545
1380	-0.05986
1382	-0.05593
1384	-0.05223
1386	-0.04815
1388	-0.04409
1390	-0.04079
1392	-0.03752
1394	-0.03651
1396	-0.03487
1398	-0.03231
1400	-0.03034
1402	-0.02743
1404	-0.02601
1406	-0.02444
1408	-0.02296
1410	-0.02232
1412	-0.02185
1414	-0.02056
1416	-0.01961
1418	-0.01837
1420	-0.01784
1422	-0.01773
1424	-0.0168
1426	-0.01494
1428	-0.01314
1430	-0.01295
1432	-0.0128
1434	-0.01129
1436	-0.01028
1438	-0.00929
1440	-0.0079
1442	-0.00749
1444	-0.00805
1446	-0.00794
1448	-0.00815
1450	-0.00731
1452	-0.007
1454	-0.00647
1456	-0.00702
1458	-0.00825
1460	-0.0079
1462	-0.00721
1464	-0.00697
1466	-0.00614
1468	-0.00558
1470	-0.00512
1472	-0.00482
1474	-0.00503
1476	-0.00454
1478	-0.0044
1480	-0.00412
1482	-0.004
1484	-0.00239
1486	-0.00161
1488	-0.000962359
1490	4.49733e-05
1492	-0.000784695
1494	-0.0012
1496	-0.00106
1498	-8.26987e-05
1500	0.000179633
1502	0.000896965
1504	-8.97027e-05
1506	-0.00305
1508	-0.00924
1510	-0.02032
1512	-0.0355
1514	-0.0528
1516	-0.07227
1518	-0.09298
1520	-0.11285
1522	-0.13231
1524	-0.14986
1526	-0.16315
1528	-0.17234
1530	-0.17593
1532	-0.1752
1534	-0.16992
1536	-0.16216
1538	-0.15236
1540	-0.14159
1542	-0.13023
1544	-0.1196
1546	-0.10951
1548	-0.09949
1550	-0.09025
1552	-0.0831
1554	-0.07618
1556	-0.06974
1558	-0.06405
1560	-0.05977
1562	-0.05471
1564	-0.05044
1566	-0.04745
1568	-0.04417
1570	-0.04069
1572	-0.03773
1574	-0.0349
1576	-0.03254
1578	-0.03087
1580	-0.02969
1582	-0.02813
1584	-0.02624
1586	-0.02464
1588	-0.02304
1590	-0.02221
1592	-0.02096
1594	-0.02069
1596	-0.02005
1598	-0.0172
1600	-0.01638
1602	-0.01614
1604	-0.01438
1606	-0.01342
1608	-0.01358
1610	-0.0136
1612	-0.012
1614	-0.01103
1616	-0.01108
1618	-0.01107
1620	-0.0105
1622	-0.00928
1624	-0.00742
1626	-0.0058
1628	-0.00616
1630	-0.00646
1632	-0.00684
1634	-0.00631
1636	-0.00538
1638	-0.00509
1640	-0.0053
1642	-0.00494
1644	-0.00428
1646	-0.00479
1648	-0.00419
1650	-0.00391
1652	-0.00344
1654	-0.00283
1656	-0.00332
1658	-0.0029
1660	-0.00304
1662	-0.00218
1664	-0.0016
1666	-0.00206
1668	-0.00132
1670	-6.24898e-05
1672	-0.000457176
1674	-0.000964862
1676	-0.000949549
1678	-0.000721235
1680	-0.000707348
1682	-0.00126
1684	-0.00237
1686	-0.00498
1688	-0.00986
1690	-0.01902
1692	-0.03243
1694	-0.04846
1696	-0.06587
1698	-0.08547
1700	-0.1047
1702	-0.12386
1704	-0.14169
1706	-0.15372
1708	-0.16205
1710	-0.16403
1712	-0.16207
1714	-0.15726
1716	-0.15046
1718	-0.1427
1720	-0.13278
1722	-0.12356
1724	-0.11407
1726	-0.1042
1728	-0.09489
1730	-0.08614
1732	-0.07895
1734	-0.0726
1736	-0.06755
1738	-0.06238
1740	-0.0563
1742	-0.05209
1744	-0.04767
1746	-0.04332
1748	-0.04053
1750	-0.03731
1752	-0.03433
1754	-0.03256
1756	-0.0311
1758	-0.02902
1760	-0.02793
1762	-0.02673
1764	-0.02496
1766	-0.02299
1768	-0.02192
1770	-0.02033
1772	-0.01957
1774	-0.01863
1776	-0.01759
1778	-0.01653
1780	-0.0157
1782	-0.01485
1784	-0.01389
1786	-0.01418
1788	-0.01277
1790	-0.01134
1792	-0.01033
1794	-0.01077
1796	-0.00981
1798	-0.00883
1800	-0.00863
1802	-0.00797
1804	-0.00788
1806	-0.0075
1808	-0.00691
1810	-0.00506
1812	-0.00627
1814	-0.00593
1816	-0.00522
1818	-0.0051
1820	-0.00389
1822	-0.00366
1824	-0.00349
1826	-0.00329
1828	-0.00175
1830	-0.00205
1832	-0.00157
1834	-0.00125
1836	-0.000852424
1838	-0.00147
1840	-0.00153
1842	-0.000346174
1844	0.000575909
1846	2.09922e-05
1848	-0.000777925
1850	-0.000880841
1852	-0.00106
1854	-0.000871763
1856	0.000212116
1858	0.00123
1860	0.00193
1862	0.00158
1864	0.000931634
1866	-0.00215
1868	-0.00711
1870	-0.01589
1872	-0.02965
1874	-0.04532
1876	-0.06218
1878	-0.0792
1880	-0.09657
1882	-0.11389
1884	-0.13034
1886	-0.14275
1888	-0.15181
1890	-0.15548
1892	-0.15481
1894	-0.14999
1896	-0.14243
1898	-0.13393
1900	-0.12481
1902	-0.11566
1904	-0.10634
1906	-0.09787
1908	-0.09009
1910	-0.0821
1912	-0.07455
1914	-0.06846
1916	-0.06284
1918	-0.05748
1920	-0.05273
1922	-0.04879
1924	-0.04464
1926	-0.04071
1928	-0.03796
1930	-0.0359
1932	-0.03317
1934	-0.03141
1936	-0.02974
1938	-0.02821
1940	-0.02637
1942	-0.02432
1944	-0.02318
1946	-0.02253
1948	-0.02149
1950	-0.01961
1952	-0.01799
1954	-0.01838
1956	-0.01729
1958	-0.01615
1960	-0.01624
1962	-0.0145
1964	-0.01356
1966	-0.0129
1968	-0.01276
1970	-0.01275
1972	-0.01163
1974	-0.01039
1976	-0.00934
1978	-0.00864
1980	-0.00768
1982	-0.00835
1984	-0.00816
1986	-0.00771
1988	-0.00701
1990	-0.00577
1992	-0.00557
1994	-0.00544
1996	-0.00406
1998	-0.00375
2000	-0.00291
2002	-0.00294
2004	-0.00314
2006	-0.00281
2008	-0.00273
2010	-0.00321
2012	-0.00322
2014	-0.00308
2016	-0.00285
2018	-0.00215
2020	-0.00173
2022	-0.00111
2024	-0.000379472
2026	-0.000319962
2028	-0.000561451
2030	-0.00123
2032	-0.00090343
2034	-4.192e-05
2036	0.00105
2038	0.00194
2040	0.0028
2042	0.00153
2044	0.000202632
2046	-0.00281
2048	-0.00741
2050	-0.01567
2052	-0.02777
2054	-0.04288
2056	-0.05855
2058	-0.07434
2060	-0.08985
2062	-0.10533
2064	-0.12007
2066	-0.1317
2068	-0.13979
2070	-0.14399
2072	-0.14483
2074	-0.14185
2076	-0.13579
2078	-0.12935
2080	-0.12142
2082	-0.11217
2084	-0.10311
2086	-0.09498
2088	-0.08736
2090	-0.08077
2092	-0.07375
2094	-0.06759
2096	-0.062
2098	-0.05771
2100	-0.05355
2102	-0.04885
2104	-0.04567
2106	-0.04226
2108	-0.03844
2110	-0.03518
2112	-0.03342
2114	-0.03248
2116	-0.02927
2118	-0.027
2120	-0.02566
2122	-0.02513
2124	-0.02369
2126	-0.02211
2128	-0.02128
2130	-0.01994
2132	-0.01967
2134	-0.01914
2136	-0.01834
2138	-0.01777
2140	-0.01651
2142	-0.01583
2144	-0.01524
2146	-0.01487
2148	-0.01447
2150	-0.01394
2152	-0.01344
2154	-0.01211
2156	-0.01129
2158	-0.01066
2160	-0.00937
2162	-0.00907
2164	-0.00781
2166	-0.00765
2168	-0.00719
2170	-0.00642
2172	-0.00623
2174	-0.00539
2176	-0.00486
2178	-0.00454
2180	-0.00558
2182	-0.00433
2184	-0.00394
2186	-0.00388
2188	-0.00328
2190	-0.00221
2192	-0.00317
2194	-0.00533
2196	-0.00464
2198	-0.00317
2200	-0.00265
2202	-0.00239
2204	-0.00135
2206	-0.00138
2208	-0.00174
2210	-0.00125
2212	-0.000887729
2214	-0.000812498
2216	-0.000279266
2218	0.000513083
2220	0.00146
2222	0.00119
2224	0.000478263
2226	-0.00142
2228	-0.00599
2230	-0.01383
2232	-0.02484
2234	-0.03876
2236	-0.0535
2238	-0.06858
2240	-0.08589
2242	-0.10184
2244	-0.11589
2246	-0.12586
2248	-0.13401
2250	-0.13779
2252	-0.13752
2254	-0.13371
2256	-0.12811
2258	-0.1214
2260	-0.11379
2262	-0.10495
2264	-0.09711
2266	-0.08916
2268	-0.08115
2270	-0.07537
2272	-0.07114
2274	-0.06604
2276	-0.06052
2278	-0.05549
2280	-0.0502
2282	-0.04646
2284	-0.04308
2286	-0.04017
2288	-0.03757
2290	-0.03507
2292	-0.03107
2294	-0.02886
2296	-0.02729
2298	-0.02591
2300	-0.02469
2302	-0.02371
2304	-0.02274
2306	-0.02053
2308	-0.01867
2310	-0.019
2312	-0.01821
2314	-0.01736
2316	-0.01641
2318	-0.0162
2320	-0.01594
2322	-0.0147
2324	-0.01359
2326	-0.01323
2328	-0.01305
2330	-0.014
2332	-0.01289
2334	-0.0122
2336	-0.01095
2338	-0.01011
2340	-0.00941
2342	-0.00961
2344	-0.0092
2346	-0.00862
2348	-0.00891
2350	-0.00824
2352	-0.00776
2354	-0.00728
2356	-0.00675
2358	-0.00649
2360	-0.00524
2362	-0.00541
2364	-0.00579
2366	-0.0054
2368	-0.00461
2370	-0.00447
2372	-0.00465
2374	-0.00439
2376	-0.00427
2378	-0.00386
2380	-0.00381
2382	-0.00289
2384	-0.00194
2386	-0.00106
2388	-0.000824046
2390	-0.00135
2392	-0.00165
2394	-0.00141
2396	-0.00135
2398	-0.00176
2400	-0.00169
2402	-0.000321345
2404	0.00027712
2406	-0.00149
2408	-0.00616
2410	-0.01361
2412	-0.02372
2414	-0.03699
2416	-0.0519
2418	-0.06601
2420	-0.07874
2422	-0.092
2424	-0.10518
2426	-0.11545
2428	-0.12257
2430	-0.12678
2432	-0.12733
2434	-0.12475
2436	-0.11996
2438	-0.1126
2440	-0.10429
2442	-0.09608
2444	-0.08927
2446	-0.08248
2448	-0.07543
2450	-0.06902
2452	-0.06362
2454	-0.05871
2456	-0.05372
2458	-0.04974
2460	-0.04559
2462	-0.04251
2464	-0.03955
2466	-0.03635
2468	-0.03361
2470	-0.0318
2472	-0.02882
2474	-0.02641
2476	-0.02441
2478	-0.0229
2480	-0.02105
2482	-0.01976
2484	-0.01839
2486	-0.0174
2488	-0.01783
2490	-0.01742
2492	-0.01596
2494	-0.0155
2496	-0.01382
2498	-0.01284
2500	-0.01207
2502	-0.01119
2504	-0.01084
2506	-0.00957
2508	-0.00853
2510	-0.00839
2512	-0.00758
2514	-0.00688
2516	-0.00682
2518	-0.00693
2520	-0.00669
2522	-0.00598
2524	-0.0071
2526	-0.00711
2528	-0.00646
2530	-0.0069
2532	-0.00701
2534	-0.00735
2536	-0.00737
2538	-0.00563
2540	-0.00387
2542	-0.00407
2544	-0.00357
2546	-0.00324
2548	-0.00259
2550	-0.00323
2552	-0.00323
2554	-0.00222
2556	-0.0027
2558	-0.00301
2560	-0.00383
2562	-0.00256
2564	-0.000547592
2566	-0.00057211
2568	-0.0016
2570	-0.00176
2572	-0.00122
2574	-0.00192
2576	-0.00138
2578	-0.000801218
2580	-0.00184
2582	-0.00196
2584	-0.00239
2586	-0.00383
2588	-0.00794
2590	-0.01485
2592	-0.02417
2594	-0.03445
2596	-0.04744
2598	-0.06109
2600	-0.07487
2602	-0.08792
2604	-0.09964
2606	-0.10916
2608	-0.11549
2610	-0.11931
2612	-0.11962
2614	-0.11717
2616	-0.11241
2618	-0.1052
2620	-0.09969
2622	-0.09403
2624	-0.08623
2626	-0.07848
2628	-0.07263
2630	-0.0656
2632	-0.05963
2634	-0.05465
2636	-0.05038
2638	-0.04641
2640	-0.04359
2642	-0.03999
2644	-0.03632
2646	-0.03304
2648	-0.03024
2650	-0.02888
2652	-0.02769
2654	-0.02546
2656	-0.02404
2658	-0.02346
2660	-0.02224
2662	-0.02117
2664	-0.02002
2666	-0.01946
2668	-0.01887
2670	-0.01862
2672	-0.01772
2674	-0.01599
2676	-0.01497
2678	-0.01447
2680	-0.01441
2682	-0.01336
2684	-0.0125
2686	-0.01205
2688	-0.01174
2690	-0.01057
2692	-0.01036
2694	-0.00919
2696	-0.00836
2698	-0.00804
2700	-0.00729
2702	-0.00699
2704	-0.00725
2706	-0.00785
2708	-0.00727
2710	-0.00719
2712	-0.00701
2714	-0.00545
2716	-0.00428
2718	-0.00429
2720	-0.00481
2722	-0.00515
2724	-0.00472
2726	-0.00424
2728	-0.00329
2730	-0.00302
2732	-0.00221
2734	-0.00268
2736	-0.00249
2738	-0.00319
2740	-0.00361
2742	-0.00269
2744	-0.00225
2746	-0.000974184
2748	-0.00129
2750	-0.0019
2752	-0.00124
2754	-0.00125
2756	-0.00188
2758	-0.00196
2760	-0.00208
2762	-0.00117
2764	-0.00161
2766	-0.00366
2768	-0.00727
2770	-0.01349
2772	-0.02181
2774	-0.03188
2776	-0.04355
2778	-0.05656
2780	-0.06826
2782	-0.07946
2784	-0.09133
2786	-0.10022
2788	-0.10622
2790	-0.10856
2792	-0.10862
2794	-0.10692
2796	-0.10337
2798	-0.09731
2800	-0.08862
2802	-0.08102
2804	-0.07585
2806	-0.06981
2808	-0.06414
2810	-0.05815
2812	-0.05272
2814	-0.04865
2816	-0.04377
2818	-0.0412
2820	-0.03772
2822	-0.03516
2824	-0.03253
2826	-0.02908
2828	-0.02663
2830	-0.02471
2832	-0.02393
2834	-0.02215
2836	-0.02061
2838	-0.01992
2840	-0.01889
2842	-0.01746
2844	-0.01618
2846	-0.01586
2848	-0.01572
2850	-0.01436
2852	-0.01309
2854	-0.01244
2856	-0.01253
2858	-0.01142
2860	-0.01122
2862	-0.01076
2864	-0.00884
2866	-0.00793
2868	-0.00789
2870	-0.00809
2872	-0.00909
2874	-0.00964
2876	-0.00922
2878	-0.00823
2880	-0.00784
2882	-0.00729
2884	-0.0074
2886	-0.00715
2888	-0.00583
2890	-0.00619
2892	-0.006
2894	-0.00519
2896	-0.00552
2898	-0.00544
2900	-0.00592
2902	-0.00534
2904	-0.00466
2906	-0.00473
2908	-0.00416
2910	-0.00311
2912	-0.00481
2914	-0.00595
2916	-0.00472
2918	-0.00395
2920	-0.00309
2922	-0.0024
2924	-0.00111
2926	-0.00147
2928	-0.000721613
2930	-0.00073452
2932	-0.00218
2934	-0.00178
2936	-0.0012
2938	-0.000342145
2940	0.000181949
2942	0.000162043
2944	-0.000154864
2946	-0.00188
2948	-0.00592
2950	-0.01091
2952	-0.0194
2954	-0.02984
2956	-0.04131
2958	-0.05373
2960	-0.0652
2962	-0.07697
2964	-0.08839
2966	-0.0968
2968	-0.1015
2970	-0.10348
2972	-0.10389
2974	-0.10146
2976	-0.0985
2978	-0.09353
2980	-0.08733
2982	-0.08168
2984	-0.07685
2986	-0.07081
2988	-0.06537
2990	-0.06061
2992	-0.0557
2994	-0.05074
2996	-0.04586
2998	-0.0421
3000	-0.03909
3002	-0.03637
3004	-0.03327
3006	-0.02957
3008	-0.02746
3010	-0.02627
3012	-0.02425
3014	-0.02363
3016	-0.02225
3018	-0.02035
3020	-0.01819
3022	-0.01772
3024	-0.01693
3026	-0.01593
3028	-0.01513
3030	-0.01509
3032	-0.01415
3034	-0.01333
3036	-0.01275
3038	-0.01115
3040	-0.01039
3042	-0.00917
3044	-0.00877
3046	-0.00854
3048	-0.00774
3050	-0.00779
3052	-0.00794
3054	-0.00856
3056	-0.00772
3058	-0.00769
3060	-0.00694
3062	-0.00653
3064	-0.00622
3066	-0.00493
3068	-0.00436
3070	-0.00371
3072	-0.00323
3074	-0.00377
3076	-0.0031
3078	-0.00311
3080	-0.0033
3082	-0.00381
3084	-0.00336
3086	-0.00353
3088	-0.0026
3090	-0.00201
3092	-0.00156
3094	-0.00153
3096	-0.00134
3098	-0.000707994
3100	-0.00119
3102	-0.00127
3104	-0.000941677
3106	-0.00199
3108	-0.00179
3110	-0.00221
3112	-0.00164
3114	-0.00196
3116	-0.00146
3118	-0.00101
3120	-0.00121
3122	-0.000345527
3124	0.000248441
3126	-0.000928591
3128	-0.00486
3130	-0.01086
3132	-0.01881
3134	-0.02738
3136	-0.03787
3138	-0.04903
3140	-0.05927
3142	-0.06953
3144	-0.07999
3146	-0.0881
3148	-0.09335
3150	-0.09632
3152	-0.09597
3154	-0.0949
3156	-0.09167
3158	-0.08646
3160	-0.08174
3162	-0.07594
3164	-0.06917
3166	-0.0635
3168	-0.05855
3170	-0.05296
3172	-0.04755
3174	-0.04399
3176	-0.04083
3178	-0.03723
3180	-0.03424
3182	-0.03082
3184	-0.02902
3186	-0.02752
3188	-0.02593
3190	-0.02478
3192	-0.02284
3194	-0.02014
3196	-0.01811
3198	-0.01749
3200	-0.01742
3202	-0.01617
3204	-0.01545
3206	-0.01391
3208	-0.01365
3210	-0.01388
3212	-0.01283
3214	-0.01343
3216	-0.0127
3218	-0.01123
3220	-0.01112
3222	-0.01063
3224	-0.00971
3226	-0.00953
3228	-0.00917
3230	-0.00982
3232	-0.00879
3234	-0.0081
3236	-0.00721
3238	-0.00622
3240	-0.00767
3242	-0.00791
3244	-0.00722
3246	-0.00677
3248	-0.00608
3250	-0.00564
3252	-0.00563
3254	-0.00593
3256	-0.00605
3258	-0.005
3260	-0.00451
3262	-0.00553
3264	-0.0058
3266	-0.00575
3268	-0.00409
3270	-0.00435
3272	-0.00443
3274	-0.00376
3276	-0.00378
3278	-0.00346
3280	-0.00201
3282	-0.0026
3284	-0.00325
3286	-0.00227
3288	-0.00259
3290	-0.00167
3292	-0.000919253
3294	-0.000945094
3296	-0.00171
3298	-0.00154
3300	-0.00151
3302	-0.000931455
3304	-0.00105
3306	-0.00273
3308	-0.00675
3310	-0.01311
3312	-0.02101
3314	-0.03026
3316	-0.04072
3318	-0.05257
3320	-0.06439
3322	-0.07417
3324	-0.08382
3326	-0.09081
3328	-0.09513
3330	-0.09762
3332	-0.09636
3334	-0.09446
3336	-0.09139
3338	-0.08741
3340	-0.08323
3342	-0.07702
3344	-0.07083
3346	-0.06581
3348	-0.06053
3350	-0.05509
3352	-0.05226
3354	-0.04926
3356	-0.04594
3358	-0.04246
3360	-0.03942
3362	-0.03584
3364	-0.03305
3366	-0.03055
3368	-0.02765
3370	-0.02462
3372	-0.0239
3374	-0.02328
3376	-0.02329
3378	-0.02206
3380	-0.02083
3382	-0.01897
3384	-0.0182
3386	-0.01816
3388	-0.01702
3390	-0.01547
3392	-0.01484
3394	-0.01488
3396	-0.01264
3398	-0.01134
3400	-0.01027
3402	-0.01002
3404	-0.01026
3406	-0.00962
3408	-0.00907
3410	-0.00849
3412	-0.00781
3414	-0.00865
3416	-0.00817
3418	-0.0069
3420	-0.0062
3422	-0.0063
3424	-0.00712
3426	-0.00701
3428	-0.00735
3430	-0.00702
3432	-0.00624
3434	-0.00561
3436	-0.00576
3438	-0.00677
3440	-0.00643
3442	-0.006
3444	-0.00631
3446	-0.0062
3448	-0.00564
3450	-0.00488
3452	-0.00395
3454	-0.00251
3456	-0.00343
3458	-0.00239
3460	-0.00227
3462	-0.00182
3464	-0.00277
3466	-0.00233
3468	-0.00291
3470	-0.00236
3472	-0.0015
3474	-0.00161
3476	-0.00261
3478	-0.00181
3480	-0.0012
3482	-0.00109
3484	-0.00162
3486	-0.00452
3488	-0.00911
3490	-0.01367
3492	-0.01976
3494	-0.02822
3496	-0.03645
3498	-0.04546
3500	-0.05411
3502	-0.06308
3504	-0.07158
3506	-0.07894
3508	-0.08288
3510	-0.08438
3512	-0.08433
3514	-0.08279
3516	-0.08076
3518	-0.07706
3520	-0.07212
3522	-0.06658
3524	-0.06118
3526	-0.05608
3528	-0.05116
3530	-0.04773
3532	-0.04385
3534	-0.04029
3536	-0.03742
3538	-0.03461
3540	-0.03188
3542	-0.02999
3544	-0.02712
3546	-0.0255
3548	-0.02439
3550	-0.02274
3552	-0.02105
3554	-0.01982
3556	-0.0189
3558	-0.01697
3560	-0.01492
3562	-0.01405
3564	-0.01326
3566	-0.01331
3568	-0.01379
3570	-0.01309
3572	-0.01132
3574	-0.00966
3576	-0.01058
3578	-0.01008
3580	-0.01072
3582	-0.00988
3584	-0.00886
3586	-0.00743
3588	-0.00644
3590	-0.00766
3592	-0.00774
3594	-0.00762
3596	-0.00657
3598	-0.00586
3600	-0.00569
3602	-0.00655
3604	-0.00631
3606	-0.00537
3608	-0.00522
3610	-0.00465
3612	-0.0044
3614	-0.00318
3616	-0.00297
3618	-0.00333
3620	-0.0041
3622	-0.00304
3624	-0.00279
3626	-0.00258
3628	-0.00255
3630	-0.00316
3632	-0.00365
3634	-0.00273
3636	-0.0033
3638	-0.00238
3640	-0.00204
3642	-0.00187
3644	-0.00119
3646	-0.00233
3648	-0.00308
3650	-0.00266
3652	-0.00214
3654	-0.00109
3656	-0.00145
3658	-0.000871611
3660	-0.000688845
3662	-0.00222
3664	-0.00278
3666	-0.00364
3668	-0.0065
3670	-0.01043
3672	-0.01769
3674	-0.02581
3676	-0.03376
3678	-0.04184
3680	-0.05147
3682	-0.06043
3684	-0.06795
3686	-0.07332
3688	-0.0773
3690	-0.08014
3692	-0.08071
3694	-0.07959
3696	-0.07627
3698	-0.07322
3700	-0.06902
3702	-0.06485
3704	-0.06121
3706	-0.05759
3708	-0.05391
3710	-0.04974
3712	-0.04428
3714	-0.04005
3716	-0.03724
3718	-0.03483
3720	-0.03031
3722	-0.02725
3724	-0.02602
3726	-0.02421
3728	-0.02327
3730	-0.02205
3732	-0.02049
3734	-0.01929
3736	-0.0179
3738	-0.01661
3740	-0.01604
3742	-0.01503
3744	-0.01423
3746	-0.01404
3748	-0.01421
3750	-0.01344
3752	-0.01273
3754	-0.01242
3756	-0.01307
3758	-0.01276
3760	-0.01275
3762	-0.01237
3764	-0.01157
3766	-0.01075
3768	-0.0089
3770	-0.00879
3772	-0.00836
3774	-0.00722
3776	-0.00723
3778	-0.00715
3780	-0.0074
3782	-0.00747
3784	-0.00636
3786	-0.00574
3788	-0.00611
3790	-0.00529
3792	-0.00417
3794	-0.00386
3796	-0.00445
3798	-0.00495
3800	-0.00498
3802	-0.00415
3804	-0.0036
3806	-0.0032
3808	-0.00333
3810	-0.00359
3812	-0.00357
3814	-0.00365
3816	-0.00414
3818	-0.00356
3820	-0.00347
3822	-0.00296
3824	-0.00223
3826	-0.00289
3828	-0.00339
3830	-0.00227
3832	-0.00245
3834	-0.00155
3836	-0.00125
3838	-0.00136
3840	-0.00163
3842	-0.00282
3844	-0.00261
3846	-0.00453
3848	-0.00689
3850	-0.01175
3852	-0.01649
3854	-0.02409
3856	-0.03115
3858	-0.03941
3860	-0.04693
3862	-0.05496
3864	-0.06277
3866	-0.06767
3868	-0.07129
3870	-0.07318
3872	-0.07337
3874	-0.07378
3876	-0.07198
3878	-0.06712
3880	-0.06248
3882	-0.05853
3884	-0.05471
3886	-0.05094
3888	-0.04746
3890	-0.04313
3892	-0.03872
3894	-0.03556
3896	-0.03325
3898	-0.03107
3900	-0.02897
3902	-0.02648
3904	-0.02433
3906	-0.02239
3908	-0.02113
3910	-0.0206
3912	-0.01982
3914	-0.01799
3916	-0.01676
3918	-0.01562
3920	-0.01479
3922	-0.01409
3924	-0.01353
3926	-0.01394
3928	-0.01378
3930	-0.01249
3932	-0.01146
3934	-0.01059
3936	-0.00935
3938	-0.00924
3940	-0.00989
3942	-0.00963
3944	-0.00918
3946	-0.00939
3948	-0.00981
3950	-0.00896
3952	-0.00892
3954	-0.00816
3956	-0.00712
3958	-0.00609
3960	-0.00607
3962	-0.00516
3964	-0.00489
3966	-0.0056
3968	-0.00397
3970	-0.00361
3972	-0.00406
3974	-0.00357
3976	-0.00394
3978	-0.00389
3980	-0.00347
3982	-0.00322
3984	-0.00428
3986	-0.00417
3988	-0.00459
3990	-0.00491
3992	-0.00387
[truncated: 735 more rows]

## Sheet: Fluorescence spectroscopy
wavelength (nm)	1.0/0.5		wavelength (nm)	1.0/0.75		wavelength (nm)	1.0/1.0		wavelength (nm)	1.0/1.5
	MEAN	SD		MEAN	SD		MEAN	SD		MEAN	SD
465	3224	79.51	465	937.6	61.449	465	1249.6	65.862	465	1844.8	77.929
466	3636	65.388	466	1029.6	48.24	466	1409.6	45.019	466	1980.8	59.688
467	3932	64.069	467	1041.6	45.333	467	1317.6	60.531	467	2196.8	39.101
468	4188	93.912	468	1105.6	63.889	468	1581.6	57.519	468	2408.8	86.626
469	4332	59.165	469	1149.6	40.2	469	1589.6	47.046	469	2596.8	49.171
470	4540	82.505	470	1185.6	62.482	470	1557.6	56.584	470	2576.8	60.296
471	4536	76.362	471	1161.6	63.61	471	1593.6	45.879	471	2580.8	75.707
472	4964	69.806	472	1317.6	47.497	472	1777.6	67.935	472	2848.8	52.679
473	5336	70.805	473	1497.6	53.732	473	1801.6	74.904	473	3036.8	53.996
474	5584	90.195	474	1425.6	67.145	474	1921.6	72.981	474	3072.8	53.483
475	5640	105.02	475	1533.6	41.419	475	1909.6	80.277	475	3312.8	105.74
476	6008	80.84	476	1665.6	46.495	476	2049.6	44.222	476	3512.8	78.531
477	6880	63.442	477	2069.6	58.863	477	2341.6	77.528	477	4108.8	95.182
478	9732	77.391	478	3725.6	74.726	478	3941.6	52.341	478	6140.8	108.84
479	19120	121.21	479	9141.6	146.91	479	9181.6	63.4	479	13696.8	115.05
480	45804	189.41	480	23477.6	198.08	480	22413.6	81.421	480	34360.8	124.14
481	102624	345.78	481	53753.6	301.11	481	50913.6	139.1	481	77180.8	352.63
482	196732	720.5	482	102694	469.37	482	95197.6	352.11	482	145765	406.95
483	357836	1092.8	483	168890	459.11	483	155554	433.7	483	244809	556.88
484	574412	1926.8	484	230586	536.72	484	223446	394.97	484	359933	685.81
485	834064	4511.4	485	274062	573.71	485	287790	624.14	485	474901	937.44
486	1099836	9412.3	486	290594	513.26	486	333946	662.07	486	562625	883.45
487	1278648	5397.7	487	286934	919.87	487	358186	671.38	487	615685	577.28
488	1357112	7175.1	488	270278	430.75	488	360222	528.51	488	627885	649.26
489	1326516	1625.2	489	243210	542.36	489	345502	538.11	489	606489	616.8
490	1201008	1935.4	490	204746	491.85	490	313386	327.97	490	558521	1157.6
491	1014100	3568.5	491	150474	484.06	491	262906	352.83	491	480037	728.49
492	761304	2759.3	492	94785.6	244.39	492	197850	473.59	492	373225	534.87
493	492816	1231.5	493	48145.6	293.38	493	126238	404.91	493	251397	623.91
494	262580	391.08	494	21221.6	157.43	494	68229.6	335.9	494	140177	589.49
495	102304	278.46	495	9341.6	118.07	495	30821.6	117.92	495	63096.8	268.87
496	33272	234.09	496	5261.6	97.077	496	13605.6	127.67	496	25924.8	109.76
497	14444	132.27	497	3209.6	55.361	497	7261.6	81.114	497	12696.8	116.58
498	9008	77.011	498	2061.6	73.285	498	4181.6	53.35	498	7116.8	65.591
499	6148	82.203	499	1441.6	35.678	499	2609.6	46.571	499	4396.8	97.434
500	4624	83.65	500	1145.6	62.197	500	1861.6	44.642	500	3260.8	94.319
501	3760	45.49	501	809.6	66.453	501	1497.6	42.916	501	2396.8	79.554
502	3236	54.406	502	713.6	34.254	502	1421.6	57.519	502	2036.8	49.889
503	2924	52.341	503	645.6	38.204	503	1349.6	64.014	503	1972.8	56.631
504	2692	105.74	504	585.6	53.599	504	1217.6	63.889	504	1680.8	43.594
505	2356	79.387	505	581.6	40.901	505	1389.6	65.388	505	1472.8	44.402
506	2216	80.884	506	545.6	37.618	506	1125.6	61.232	506	1416.8	54.078
507	2056	45.412	507	481.6	52.256	507	1185.6	63.442	507	1208.8	41.761
508	1904	51.571	508	409.6	37.333	508	1113.6	54.062	508	1128.8	34.795
509	1688	31.44	509	393.6	32.66	509	985.6	62.879	509	940.8	78.926
510	1608	34.15	510	317.6	52.476	510	985.6	45.097	510	1024.8	34.28

## Sheet: RNAi
RNAi
TbSPHS2-RNAi procyclic T. brucei								TbSELENOT-RNAi procyclic T. brucei								TbSELENOT-RNAi procyclic T. brucei
[DTT] (mM)	0.5		1		2			[DTT] (mM)	0.5		1		2			[H2O2] (uM)
	% untreated-control	±SD	% untreated-control	±SD	% untreated-control	±SD			% untreated-control	±SD	% untreated-control	±SD	% untreated-control	±SD			% untreated-control	±SD	% untreated-control	±SD	% untreated-control	±SD	% untreated-control	±SD
non-induced	65	2	64	5	43	3		non-induced	64	0.02	48	2	33	0.4		non-induced	97	2	79	9	75	0.7	44	7
induced	52	0.7	42	2	33	4.7		induced	60	3	35	2	28	2		induced	99	1	85	1	63	0.5	42	2
p-value	0.007		0.02		0.04			p-value	0.1		0.01		0.09			p-value	0.5		0.3		0.002		0.4
TbSPHS2-RNAi bloodstream T. brucei								TbSELENOT-RNAi bloodstream T. brucei								TbSELENOT-RNAi bloodstream T. brucei
[DTT] (mM)	0.15		0.3		0.45			[DTT] (mM)	0.15		0.3		0.6			[H2O2] (uM)
	% untreated-control	±SD	% untreated-control	±SD	% untreated-control	±SD			% untreated-control	±SD	% untreated-control	±SD	% untreated-control	±SD			% untreated-control	±SD	% untreated-control	±SD	% untreated-control	±SD	% untreated-control	±SD
non-induced	127	9	99	4	33	0.4		non-induced	77	3	72	4	30	0.4		non-induced	102	3	81	4	48	4	28	2
induced	68	2	75	2	28	2		induced	94	1	57	5	26	0.1		induced	105	10	82	3	33	5	21	6
p-value	0.02		0.01		0.09			p-value	0.02		0.07		0.03			p-value	0.2		0.4		0.06		0.2
TbSPHS2-RNAi procyclic T. brucei								TbSELENOT-RNAi procyclic T. brucei
[TN] (ug/mL)	5		10		20			[TN] (ug/mL)	5		10		20
	% untreated-control	±SD	% untreated-control	±SD	% untreated-control	±SD			% untreated-control	±SD	% untreated-control	±SD	% untreated-control	±SD
non-induced	79	5	67	2	55	2		non-induced	51	1	54	1	41	0.6
induced	53	3	48	3	44	1		induced	48	4	37	3	37	0.4
p-value	0.03		0.01		0.04			p-value	0.1		0.01		0.2
TbSPHS2-RNAi bloodstream T. brucei								TbSELENOT-RNAi bloodstream T. brucei
[TN] (ng/mL)	10		20		40			[TN] (ug/mL)	10		20		40
	% untreated-control	±SD	% untreated-control	±SD	% untreated-control	±SD			% untreated-control	±SD	% untreated-control	±SD	% untreated-control	±SD
non-induced	92	2	82	8	48	1		non-induced	71	6	63	3	36	5
induced	97	5	111	11	59	10		induced	93	8	80	9	39	1.8
p-value	0.2		0.07		0.1			p-value	0.1		0.1		0.2
% untreated-control = percentage of live cells in the treated culture / live cells in the untreated control
SD = standard deviation from three independent biological replicates
non-induced = tetracyclin- (Tet-)
induced = tetracyclin+ (Tet+) RNAi T. brucei culture
TN = tunicamycin
